# Supplementary material for: Agrostis and Podagrostis (Agrostidinae, Poaceae) from páramos of Boyacá, Colombia: synoptic taxonomy including a key to Colombian species
Source: PhytoKeys. 2020 Jun 24;151:107–60. doi: 10.3897/phytokeys.151.50538 (PMC7329918; doi:10.3897/phytokeys.151.50538)
Supplement: XML Treatment for Agrostis [file phytokeys.151.50538-treatment1.xml]

<!DOCTYPE tp:taxon-treatment
  PUBLIC "-//TaxonX//DTD Taxonomic Treatment Publishing DTD v0 20100105//EN" "tax-treatment-NSO.dtd">
<tp:taxon-treatment xmlns:tp="http://www.plazi.org/taxpub"><tp:treatment-meta><kwd-group><label>Taxon classification</label><kwd><named-content xmlns:xlink="http://www.w3.org/1999/xlink" content-type="kingdom">Plantae</named-content></kwd><kwd><named-content xmlns:xlink="http://www.w3.org/1999/xlink" content-type="order">Poales</named-content></kwd><kwd><named-content xmlns:xlink="http://www.w3.org/1999/xlink" content-type="family">Poaceae</named-content></kwd></kwd-group><mixed-citation publication-type="journal"><person-group><name><surname>Sylvester</surname><given-names>Steven P.</given-names></name><name><surname>Cuta-Alarcon</surname><given-names>Lia E.</given-names></name><name><surname>Bravo-Pedraza</surname><given-names>William J.</given-names></name><name><surname>Soreng</surname><given-names>Robert J.</given-names></name></person-group><article-title><italic><tp:taxon-name><tp:taxon-name-part taxon-name-part-type="genus" reg="Agrostis">Agrostis</tp:taxon-name-part></tp:taxon-name></italic> and <italic><tp:taxon-name><tp:taxon-name-part taxon-name-part-type="genus" reg="Podagrostis">Podagrostis</tp:taxon-name-part></tp:taxon-name></italic> (<tp:taxon-name><tp:taxon-name-part taxon-name-part-type="subtribe">Agrostidinae</tp:taxon-name-part></tp:taxon-name>, <tp:taxon-name><tp:taxon-name-part taxon-name-part-type="family">Poaceae</tp:taxon-name-part></tp:taxon-name>) from páramos of Boyacá, Colombia: synoptic taxonomy including a key to Colombian species</article-title><source>PhytoKeys</source><day>24</day><month>6</month><year>2020</year><volume>151</volume><fpage>107</fpage><lpage>160</lpage><pub-id pub-id-type="doi">10.3897/phytokeys.151.50538</pub-id></mixed-citation></tp:treatment-meta><tp:nomenclature><tp:taxon-name><object-id xmlns:xlink="http://www.w3.org/1999/xlink" content-type="arpha" xlink:type="simple">16EBC6BF-A257-5990-9B05-29CDFEA38C7C</object-id>
              <tp:taxon-name-part taxon-name-part-type="genus" reg="Agrostis">Agrostis</tp:taxon-name-part>
            </tp:taxon-name><tp:taxon-authority>L. Sp. Pl. 1: 61. 1753</tp:taxon-authority><tp:nomenclature-citation-list><tp:nomenclature-citation><tp:taxon-name>
                  <tp:taxon-name-part taxon-name-part-type="genus" reg="Vilfa"/>
                </tp:taxon-name><comment>= <tp:taxon-name><tp:taxon-name-part taxon-name-part-type="genus" reg="Vilfa">Vilfa</tp:taxon-name-part></tp:taxon-name> Adans., Fam. Pl. 2: 495. 1763. Type: <tp:taxon-name><tp:taxon-name-part taxon-name-part-type="genus" reg="Vilfa">Vilfa</tp:taxon-name-part> <tp:taxon-name-part taxon-name-part-type="species" reg="stolonifera">stolonifera</tp:taxon-name-part></tp:taxon-name> (L.) P. Beauv. (lectotype, designated by <xref ref-type="bibr" rid="B13">Hitchcock 1920</xref>: 127). </comment></tp:nomenclature-citation><tp:nomenclature-citation><tp:taxon-name>
                  <tp:taxon-name-part taxon-name-part-type="genus" reg="Trichodium"/>
                </tp:taxon-name><comment>= <tp:taxon-name><tp:taxon-name-part taxon-name-part-type="genus" reg="Trichodium">Trichodium</tp:taxon-name-part></tp:taxon-name> Michx., Fl. Bor.-Amer. (Michaux) 1: 41. 1803. Type: <tp:taxon-name><tp:taxon-name-part taxon-name-part-type="genus" reg="Trichodium">Trichodium</tp:taxon-name-part> <tp:taxon-name-part taxon-name-part-type="species" reg="laxiflorum">laxiflorum</tp:taxon-name-part></tp:taxon-name> Michx. (lectotype, designated by <xref ref-type="bibr" rid="B13">Hitchcock 1920</xref>: 127). Many other heterotypic synonyms. </comment></tp:nomenclature-citation></tp:nomenclature-citation-list></tp:nomenclature><tp:treatment-sec sec-type="material" id="SECID0ESBBG"><title>Type.</title><p><italic><tp:taxon-name><tp:taxon-name-part taxon-name-part-type="genus" reg="Agrostis">Agrostis</tp:taxon-name-part> <tp:taxon-name-part taxon-name-part-type="species" reg="stolonifera">stolonifera</tp:taxon-name-part></tp:taxon-name></italic> L. (lectotype, designated by <xref ref-type="bibr" rid="B13">Hitchcock 1920</xref>: 125)</p></tp:treatment-sec><tp:treatment-sec sec-type="description" id="SECID0EHCBG"><title>Description.</title><p><bold>Annuals or perennials. Leaves</bold> basal or cauline; <bold>ligules</bold> membranous to scarious. <bold>Inflorescence</bold> a panicle, lax and open to contracted and spikelike. <bold>Spikelets</bold> 1-flowered, disarticulating above the glumes, laterally compressed; <bold>glumes</bold> as long as the spikelet, equal or subequal, persisting on the plant after the florets have fallen, usually 1-veined, rarely 3-veined; <bold>floret</bold> usually notably shorter than the glumes or reaching to ¾ the length of the glumes, exceptionally longer; <bold>lemmas</bold> membranaceous or hyaline, generally thinner than the glumes, dorsally rounded, 3- or 5-veined, veins not or distinctly evident; <bold>paleas</bold> often absent or noticeably shorter than the lemma, sometimes reaching to ¾ the length of the lemma, hyaline and slightly to notably thinner than the lemmas, keels usually obscure, rarely distinct, glabrous, usually smooth, rarely scaberulous; <bold>calluses</bold> rounded, glabrous or pubescent and usually with 2 lateral tufts of short hairs; <bold>rachilla</bold> prolongation absent. <bold>Flowers</bold> perfect; <bold>anthers</bold> 3 in number, 0.3–1.8 mm long. <bold>Caryopses</bold> hard (in species from Colombia) or sometimes with liquid endosperm.</p></tp:treatment-sec><tp:treatment-sec sec-type="notes" id="SECID0EHDBG"><title>Notes.</title><p>In Colombian páramos, taxa of <italic><tp:taxon-name><tp:taxon-name-part taxon-name-part-type="genus" reg="Agrostis">Agrostis</tp:taxon-name-part></tp:taxon-name></italic> can be most easily confused with those of <italic><tp:taxon-name><tp:taxon-name-part taxon-name-part-type="genus" reg="Calamagrostis">Calamagrostis</tp:taxon-name-part></tp:taxon-name></italic> s.l. (i.e., <italic><tp:taxon-name><tp:taxon-name-part taxon-name-part-type="genus" reg="Cinnagrostis">Cinnagrostis</tp:taxon-name-part></tp:taxon-name></italic> Griseb., <italic><tp:taxon-name><tp:taxon-name-part taxon-name-part-type="genus" reg="Deschampsia">Deschampsia</tp:taxon-name-part></tp:taxon-name></italic> P. Beauv., <italic><tp:taxon-name><tp:taxon-name-part taxon-name-part-type="genus" reg="Paramochloa">Paramochloa</tp:taxon-name-part></tp:taxon-name></italic> P.M. Peterson, Soreng, Romasch. &amp; Barberá, <italic><tp:taxon-name><tp:taxon-name-part taxon-name-part-type="genus" reg="Peyritschia">Peyritschia</tp:taxon-name-part></tp:taxon-name></italic> E. Fourn.; <xref ref-type="bibr" rid="B25">Peterson et al. 2019</xref>; <xref ref-type="bibr" rid="B35">Sylvester et al. 2019a</xref>), <italic><tp:taxon-name><tp:taxon-name-part taxon-name-part-type="genus" reg="Podagrostis">Podagrostis</tp:taxon-name-part></tp:taxon-name></italic>, <italic><tp:taxon-name><tp:taxon-name-part taxon-name-part-type="genus" reg="Polypogon">Polypogon</tp:taxon-name-part></tp:taxon-name></italic> Desf., and <italic><tp:taxon-name><tp:taxon-name-part taxon-name-part-type="genus" reg="Sporobolus">Sporobolus</tp:taxon-name-part></tp:taxon-name></italic> R. Br. The genera previously circumscribed as <italic><tp:taxon-name><tp:taxon-name-part taxon-name-part-type="genus" reg="Calamagrostis">Calamagrostis</tp:taxon-name-part></tp:taxon-name></italic> s.l. (<xref ref-type="bibr" rid="B25">Peterson et al. 2019</xref>; <xref ref-type="bibr" rid="B35">Sylvester et al. 2019a</xref>) can usually be differentiated by a combination of a prolonged hairy rachilla emerging from the base of the floret, a well-developed palea, a hairy callus, an awn present and inserted dorsally on the lemma, and an upper glume with well-developed lateral veins, although certain species are missing some of these characteristics (see <xref ref-type="bibr" rid="B35">Sylvester et al. 2019a</xref>). <italic><tp:taxon-name><tp:taxon-name-part taxon-name-part-type="genus" reg="Polypogon">Polypogon</tp:taxon-name-part></tp:taxon-name></italic> is principally differentiated by spikelets that disarticulate below the glumes, with the grain, lemma, palea, glumes and part of the pedicel falling together. The glumes are also often awned in <italic><tp:taxon-name><tp:taxon-name-part taxon-name-part-type="genus" reg="Polypogon">Polypogon</tp:taxon-name-part></tp:taxon-name>. <tp:taxon-name><tp:taxon-name-part taxon-name-part-type="genus" reg="Sporobolus">Sporobolus</tp:taxon-name-part></tp:taxon-name></italic> is principally differentiated by its ligule in the form of a line of hairs, its well-developed paleas with the same consistency as the lemma, and the lemmas being 1(–3) veined.</p></tp:treatment-sec><ref-list><ref id="B13"><mixed-citation xmlns:xlink="http://www.w3.org/1999/xlink" xlink:type="simple"><person-group><name name-style="western"><surname>Hitchcock</surname><given-names>AS</given-names></name></person-group> (<year>1920</year>) The genera of grasses of the United States. United States Department of Agriculture: Bulletin (1915-23) 772: 1–302.</mixed-citation></ref><ref id="B25"><mixed-citation xmlns:xlink="http://www.w3.org/1999/xlink" xlink:type="simple"><person-group><name name-style="western"><surname>Peterson</surname><given-names>PM</given-names></name><name name-style="western"><surname>Soreng</surname><given-names>RJ</given-names></name><name name-style="western"><surname>Romaschenko</surname><given-names>K</given-names></name><name name-style="western"><surname>Barberá</surname><given-names>P</given-names></name><name name-style="western"><surname>Quintanar</surname><given-names>A</given-names></name><name name-style="western"><surname>Aedo</surname><given-names>C</given-names></name></person-group> (<year>2019</year>) <article-title>New combinations and new names in American <italic><tp:taxon-name><tp:taxon-name-part taxon-name-part-type="genus">Cinnagrostis</tp:taxon-name-part></tp:taxon-name></italic>, <italic><tp:taxon-name><tp:taxon-name-part taxon-name-part-type="genus">Peyritschia</tp:taxon-name-part></tp:taxon-name></italic>, and <italic><tp:taxon-name><tp:taxon-name-part taxon-name-part-type="genus">Deschampsia</tp:taxon-name-part></tp:taxon-name></italic>, and three new genera: <italic><tp:taxon-name><tp:taxon-name-part taxon-name-part-type="genus">Greeneochloa</tp:taxon-name-part></tp:taxon-name></italic>, <italic><tp:taxon-name><tp:taxon-name-part taxon-name-part-type="genus">Laegaardia</tp:taxon-name-part></tp:taxon-name></italic>, and <italic><tp:taxon-name><tp:taxon-name-part taxon-name-part-type="genus">Paramochloa</tp:taxon-name-part></tp:taxon-name></italic> (<tp:taxon-name><tp:taxon-name-part taxon-name-part-type="tribe">Poeae</tp:taxon-name-part></tp:taxon-name>, <tp:taxon-name><tp:taxon-name-part taxon-name-part-type="family">Poaceae</tp:taxon-name-part></tp:taxon-name>).</article-title><source>Phytoneuron</source><volume>39</volume>: <fpage>1</fpage>–<lpage>23</lpage>.</mixed-citation></ref><ref id="B35"><mixed-citation xmlns:xlink="http://www.w3.org/1999/xlink" xlink:type="simple"><person-group><name name-style="western"><surname>Sylvester</surname><given-names>SP</given-names></name><name name-style="western"><surname>Soreng</surname><given-names>RJ</given-names></name><name name-style="western"><surname>Bravo-Pedraza</surname><given-names>WJ</given-names></name><name name-style="western"><surname>Cuta-Alarcon</surname><given-names>LE</given-names></name><name name-style="western"><surname>Giraldo-Cañas</surname><given-names>D</given-names></name><name name-style="western"><surname>Aguilar-Cano</surname><given-names>J</given-names></name><name name-style="western"><surname>Peterson</surname><given-names>PM</given-names></name></person-group> (<year>2019a</year>) <article-title>Páramo <italic><tp:taxon-name><tp:taxon-name-part taxon-name-part-type="genus">Calamagrostis</tp:taxon-name-part></tp:taxon-name></italic> s.l. (<tp:taxon-name><tp:taxon-name-part taxon-name-part-type="family">Poaceae</tp:taxon-name-part></tp:taxon-name>): An updated list and key to the species known or likely to occur in páramos of NW South America and southern Central America including two new species, one new variety, and five new records for Colombia.</article-title><source>PhytoKeys</source><volume>122</volume>: <fpage>29</fpage>–<lpage>78</lpage>. <ext-link xlink:type="simple" ext-link-type="doi" xlink:href="10.3897/phytokeys.122.33032">https://doi.org/10.3897/phytokeys.122.33032</ext-link></mixed-citation></ref></ref-list></tp:taxon-treatment>
