# Supplementary material for: Agrostis and Podagrostis (Agrostidinae, Poaceae) from páramos of Boyacá, Colombia: synoptic taxonomy including a key to Colombian species
Source: PhytoKeys. 2020 Jun 24;151:107–60. doi: 10.3897/phytokeys.151.50538 (PMC7329918; doi:10.3897/phytokeys.151.50538)
Supplement: XML Treatment for Agrostis boyacensis [file phytokeys.151.50538-treatment2.xml]

<!DOCTYPE tp:taxon-treatment
  PUBLIC "-//TaxonX//DTD Taxonomic Treatment Publishing DTD v0 20100105//EN" "tax-treatment-NSO.dtd">
<tp:taxon-treatment xmlns:tp="http://www.plazi.org/taxpub"><tp:treatment-meta><kwd-group><label>Taxon classification</label><kwd><named-content xmlns:xlink="http://www.w3.org/1999/xlink" content-type="kingdom">Plantae</named-content></kwd><kwd><named-content xmlns:xlink="http://www.w3.org/1999/xlink" content-type="order">Poales</named-content></kwd><kwd><named-content xmlns:xlink="http://www.w3.org/1999/xlink" content-type="family">Poaceae</named-content></kwd></kwd-group><mixed-citation publication-type="journal"><person-group><name><surname>Sylvester</surname><given-names>Steven P.</given-names></name><name><surname>Cuta-Alarcon</surname><given-names>Lia E.</given-names></name><name><surname>Bravo-Pedraza</surname><given-names>William J.</given-names></name><name><surname>Soreng</surname><given-names>Robert J.</given-names></name></person-group><article-title><italic><tp:taxon-name><tp:taxon-name-part taxon-name-part-type="genus" reg="Agrostis">Agrostis</tp:taxon-name-part></tp:taxon-name></italic> and <italic><tp:taxon-name><tp:taxon-name-part taxon-name-part-type="genus" reg="Podagrostis">Podagrostis</tp:taxon-name-part></tp:taxon-name></italic> (<tp:taxon-name><tp:taxon-name-part taxon-name-part-type="subtribe">Agrostidinae</tp:taxon-name-part></tp:taxon-name>, <tp:taxon-name><tp:taxon-name-part taxon-name-part-type="family">Poaceae</tp:taxon-name-part></tp:taxon-name>) from páramos of Boyacá, Colombia: synoptic taxonomy including a key to Colombian species</article-title><source>PhytoKeys</source><day>24</day><month>6</month><year>2020</year><volume>151</volume><fpage>107</fpage><lpage>160</lpage><pub-id pub-id-type="doi">10.3897/phytokeys.151.50538</pub-id></mixed-citation></tp:treatment-meta><tp:nomenclature><tp:taxon-name><object-id xmlns:xlink="http://www.w3.org/1999/xlink" content-type="arpha" xlink:type="simple">043971C1-07AC-5C2B-9BAE-A85415594868</object-id>
              <tp:taxon-name-part taxon-name-part-type="genus" reg="Agrostis">Agrostis</tp:taxon-name-part>
              <tp:taxon-name-part taxon-name-part-type="species" reg="boyacensis">boyacensis</tp:taxon-name-part>
            </tp:taxon-name><tp:taxon-authority>Swallen &amp; García-Barr., Caldasia 2 (8): 303, fig. A. 1943</tp:taxon-authority><xref ref-type="fig" rid="F1">Figs 1</xref><xref ref-type="fig" rid="F2">, 2</xref></tp:nomenclature><tp:treatment-sec sec-type="material" id="SECID0EHIBG"><title>Type.</title><p>Colombia. Boyacá: Nevado del Cocuy, alto valle de Las Lagunillas, [<named-content xmlns:xlink="http://www.w3.org/1999/xlink" content-type="dwc:verbatimCoordinates" xlink:type="simple"><named-content content-type="geo-json" specific-use="{&#34;type&#34;:&#34;Point&#34;,&#34;coordinates&#34;:[-72.354200,6.390600]}" id="NCID0EQIBG" xlink:type="simple">6.3906N, 72.3542W</named-content></named-content>], 4000–4300 m alt., 12 Sep. 1938, J. Cuatrecasas &amp; H. García-Barriga 1459 (holotype: US (US00131729 [image!]); isotype: COL (COL000006092!), SI (SI000494 [image!] fragm. ex US)).</p></tp:treatment-sec><tp:treatment-sec sec-type="description" id="SECID0EVIBG"><title>Description.</title><p><bold>Perennial herbs</bold>, densely tufted, often stooling with perenniating many-branched culms, often with short lateral tending to ascending rhizomes. <bold>Tillers</bold> extravaginal, with cataphyllous shoots present. <bold>Culms</bold> 3−24 cm tall (to 37 cm tall in specimens from Boyacán páramos outside the Sierra Nevada del Cocuy), erect to arched, firm, with 0(−2) nodes exerted at flowering, densely scabrous throughout or scabrous just below the nodes, or rarely smooth (specimens from Boyacán páramos outside the Sierra Nevada del Cocuy). <bold>Leaves</bold> basal and cauline, often mainly basal, glabrous, usually densely scabrous throughout, less often smooth or scaberulous (specimens from Boyacán páramos outside the Sierra Nevada del Cocuy); <bold>ligules</bold> 0.9−2 mm long, membranous or slightly scarious, truncate to triangular and obtuse, moderately to strongly decurrent with the sheath, abaxial surface smooth or scaberulous; <bold>blades</bold> (2−)3−6(−12) cm long, 0.5−1.2(−1.5) mm in diameter as folded or rolled, convolute, involute, or strongly conduplicate, usually recurved or sometimes straight, firm to rigid, those of upper culm sometimes flat, firm, 2−3 mm wide, abaxial surface usually densely scabrous throughout, less often smooth to scaberulous (specimens from Boyacán páramos outside the Sierra Nevada del Cocuy), adaxial surface and margins moderately to densely scabrous, apices blunt or slightly naviculate-acute. <bold>Panicles</bold> (2−)3−6(−8) cm long, c. 0.3−0.7(−0.9) cm wide, moderately to densely congested, sub-spikelike to spikelike, generally not interrupted, subincluded in the basal foliage to greatly exerted, lateral branches with spikelets usually present almost to the base, upper lateral branches short and held close to the central inflorescence axis, central axis and panicle branches moderately to densely scabrous, rarely smooth or scaberulous (specimens from Boyacán páramos outside the Sierra Nevada del Cocuy); <bold>pedicels</bold> 0.8−2.5 mm long, usually shorter than their spikelets, not obviously dilated at their apex, moderately to densely scabrous, sometimes smooth or scaberulous (specimens from Boyacán páramos outside the Sierra Nevada del Cocuy). <bold>Spikelets</bold> 1.8−2.4(−2.5) mm long; <bold>glumes</bold> usually unequal, sometimes subequal, the lower longer than the upper by up to 0.3 mm and usually wider than the upper, 1-veined, lower glume keel scabrous throughout to only in distal 1/3, upper glume scabrous only in the distal 1/3 or sometimes smooth throughout, apices acute; <bold>floret</bold> 3/5−2/3(−3/4) the length of the glumes; <bold>calluses</bold> glabrous or with 2 sparse tufts of very short hairs on the lateral sides; <bold>lemmas</bold> 1−1.5 mm long, glabrous, smooth, 5-veined, apex obtuse to slightly truncate, erose, muticous or exceptionally with a short straight awn inserted in the upper ½ of the lemma, to 0.5 mm long, not surpassing the glume apex, weak and falling easily (i.e. Sylvester 3071); <bold>paleas</bold> absent or to 0.3 mm long, &lt; ¼ the length of the lemma; <bold>rachilla</bold> absent; <bold>anthers</bold> 0.5−0.8(−1) mm long.</p><fig id="F1" position="float" orientation="portrait"><object-id xmlns:xlink="http://www.w3.org/1999/xlink" content-type="doi" xlink:type="simple">10.3897/phytokeys.151.50538.figure1</object-id><object-id xmlns:xlink="http://www.w3.org/1999/xlink" content-type="arpha" xlink:type="simple">28D56C9D-28D2-5C49-8E5C-5541D39338CE</object-id><label>Figure 1.</label><caption><p><italic><tp:taxon-name><tp:taxon-name-part taxon-name-part-type="genus" reg="Agrostis">Agrostis</tp:taxon-name-part> <tp:taxon-name-part taxon-name-part-type="species" reg="boyacensis">boyacensis</tp:taxon-name-part></tp:taxon-name></italic>, examples of specimens from páramo or superpáramo of the Sierra Nevada del Cocuy <bold>A</bold> whole plant <bold>B</bold> close-up of inflorescence <bold>C</bold> spikelet at anthesis, lateral view <bold>D</bold> upper culm blades and ligular area <bold>E</bold> floret, ventral view <bold>F</bold> floret, dorsal view. Images <bold>A, C, D, F</bold>: Cleef 8504 (US01247250) courtesy of United States National Herbarium (US); <bold>B, E</bold>: Cleef 5665 (US2785695). Scale bar of <bold>E</bold> also for <bold>F</bold>.</p></caption><graphic xmlns:xlink="http://www.w3.org/1999/xlink" xlink:href="phytokeys-151-107-g001.jpg" position="float" orientation="portrait" xlink:type="simple" id="oo_424839.jpg"><uri content-type="original_file" xlink:type="simple">https://binary.pensoft.net/fig/424839</uri></graphic></fig></tp:treatment-sec><tp:treatment-sec sec-type="distribution" id="SECID0EHLBG"><title>Distribution and ecology.</title><p>Colombia, Ecuador?. Páramos and superpáramos, found in both zonal grass páramo and azonal high elevation moraine, 2850–4500 m alt. Within Colombia, the species seems to be found only in the Cordillera Oriental, with specimens only seen from Departamento Boyacá. <xref ref-type="bibr" rid="B20">Luteyn (1999)</xref> mentions the species to be found in Ecuador and the species is also mentioned in the key to some Ecuadorian taxa (<xref ref-type="bibr" rid="B24">Palacio et al. in press</xref>), but no specimens have been verified at US.</p></tp:treatment-sec><tp:treatment-sec sec-type="material" id="SECID0EVLBG"><title>Other specimens examined.</title><p><bold>Colombia</bold>. <bold>Boyacá</bold>: Munic. Chiscas, Páramo de Chacaritas, found on a rock escarpment 4 m tall, <named-content xmlns:xlink="http://www.w3.org/1999/xlink" content-type="dwc:verbatimCoordinates" xlink:type="simple"><named-content content-type="geo-json" specific-use="{&#34;type&#34;:&#34;Point&#34;,&#34;coordinates&#34;:[-72.390400,6.622270]}" id="NCID0ECMBG" xlink:type="simple">6.62227N, 72.39040W</named-content></named-content>, 4192 m alt., 4 Mar. 2018, S.P. Sylvester 3117 (K, UPTC, US); Munic. Chiscas, Páramo de Chacaritas, close to the foot of the talus scree slope, <named-content xmlns:xlink="http://www.w3.org/1999/xlink" content-type="dwc:verbatimCoordinates" xlink:type="simple"><named-content content-type="geo-json" specific-use="{&#34;type&#34;:&#34;Point&#34;,&#34;coordinates&#34;:[-72.388990,6.617790]}" id="NCID0EKMBG" xlink:type="simple">6.61779N, 72.38899W</named-content></named-content>, 4354 m alt., 4 Mar. 2018, S.P. Sylvester 3129 (COL, FMB, K, US); Sierra Nevada del Cocuy, Laguna Grande, in open gravelly slopes, morranes and similar places at high altitude, [<named-content xmlns:xlink="http://www.w3.org/1999/xlink" content-type="dwc:verbatimCoordinates" xlink:type="simple"><named-content content-type="geo-json" specific-use="{&#34;type&#34;:&#34;Point&#34;,&#34;coordinates&#34;:[-72.325300,6.555600]}" id="NCID0ESMBG" xlink:type="simple">6.5556N, 72.3253W</named-content></named-content>], 4300−4500 m alt., 28 Dec. 1985, J.R.I. Wood 5247 (US3481052); Munic. Duitama, Páramo de la Rusia, Sector del Páramo de Agueros, en la vía que conduce a la vereda Avendaños, páramo dominado por <italic><tp:taxon-name><tp:taxon-name-part taxon-name-part-type="genus" reg="Chusquea">Chusquea</tp:taxon-name-part></tp:taxon-name></italic>, evidencia de pastoreo intenso, en alguna perturbación humano / animal, <named-content xmlns:xlink="http://www.w3.org/1999/xlink" content-type="dwc:verbatimCoordinates" xlink:type="simple"><named-content content-type="geo-json" specific-use="{&#34;type&#34;:&#34;Point&#34;,&#34;coordinates&#34;:[-73.084810,5.946110]}" id="NCID0EBNBG" xlink:type="simple">5.94611N, 73.08481W</named-content></named-content>, 3768 m alt., 3 Oct. 2017, S.P. Sylvester 3017a (COL, K, SI, US); Munic. Arcabuco, Vereda el Carmen, Páramo del Valle, páramo muy húmedo dominado por el grupo <italic><tp:taxon-name><tp:taxon-name-part taxon-name-part-type="genus" reg="Chusquea">Chusquea</tp:taxon-name-part></tp:taxon-name></italic>, pastoreo natural, <named-content xmlns:xlink="http://www.w3.org/1999/xlink" content-type="dwc:verbatimCoordinates" xlink:type="simple"><named-content content-type="geo-json" specific-use="{&#34;type&#34;:&#34;Point&#34;,&#34;coordinates&#34;:[-73.383030,5.754250]}" id="NCID0EQNBG" xlink:type="simple">5.75425N, 73.38303W</named-content></named-content>, 3430 m alt., 15 Nov. 2017, S.P. Sylvester 3071 (K, US, SI). Munic. Chiscas, Páramo de Chacaritas, rocas expuestas en vegetación de páramo, <named-content xmlns:xlink="http://www.w3.org/1999/xlink" content-type="dwc:verbatimCoordinates" xlink:type="simple"><named-content content-type="geo-json" specific-use="{&#34;type&#34;:&#34;Point&#34;,&#34;coordinates&#34;:[-72.388980,6.619310]}" id="NCID0EYNBG" xlink:type="simple">6.61931N, 72.38898W</named-content></named-content>, 4287 m alt., 4 Mar. 2018, S.P. Sylvester 3124 (K, US, SI). Munic. Mongua, Páramo de Ocetá, valle de Laguna Negra, vegetación de frailejonal pajonal, con presencia de arbustos pequeños, Se observan rastros de pastoreo, <named-content xmlns:xlink="http://www.w3.org/1999/xlink" content-type="dwc:verbatimCoordinates" xlink:type="simple"><named-content content-type="geo-json" specific-use="{&#34;type&#34;:&#34;Point&#34;,&#34;coordinates&#34;:[-72.791330,5.695250]}" id="NCID0EAOBG" xlink:type="simple">5.69525N, 72.79133W</named-content></named-content>, 3694 m alt., 29 Nov. 2017, L.E. Cuta-Alarcón 353c (US); Planos del Toldadero, [<named-content xmlns:xlink="http://www.w3.org/1999/xlink" content-type="dwc:verbatimCoordinates" xlink:type="simple"><named-content content-type="geo-json" specific-use="{&#34;type&#34;:&#34;Point&#34;,&#34;coordinates&#34;:[-72.334200,6.366900]}" id="NCID0EIOBG" xlink:type="simple">6.3669N, 72.3342W</named-content></named-content>], 3950 m alt., 13 Sep. 1938, J. Cuatrecasas 1554 (US17730370); Sierra Nevada del Cocuy, alrededores de Salto de Correlitos, [<named-content xmlns:xlink="http://www.w3.org/1999/xlink" content-type="dwc:verbatimCoordinates" xlink:type="simple"><named-content content-type="geo-json" specific-use="{&#34;type&#34;:&#34;Point&#34;,&#34;coordinates&#34;:[-72.317500,6.444400]}" id="NCID0EQOBG" xlink:type="simple">6.4444N, 72.3175W</named-content></named-content>], 4400 m alt., 14 Apr. 1959, H.G. Barclay 7394 (US2434358); Sierra Nevada del Cocuy, Alto Ritacuva, [<named-content xmlns:xlink="http://www.w3.org/1999/xlink" content-type="dwc:verbatimCoordinates" xlink:type="simple"><named-content content-type="geo-json" specific-use="{&#34;type&#34;:&#34;Point&#34;,&#34;coordinates&#34;:[-72.353100,6.513900]}" id="NCID0EYOBG" xlink:type="simple">6.5139N, 72.3531W</named-content></named-content>], 4450 m alt., between wet slopes which have dense <italic><tp:taxon-name><tp:taxon-name-part taxon-name-part-type="genus" reg="Espeletia">Espeletia</tp:taxon-name-part></tp:taxon-name></italic>, 24 Apr. 1959, H.G. Barclay 7453 (US2434361); Sierra Nevada del Cocuy, alrededores de Salto de Correlitos, rocky, southwest-facing slope, better vegetated between rocky ridges, east of Laguna San Paulino, [<named-content xmlns:xlink="http://www.w3.org/1999/xlink" content-type="dwc:verbatimCoordinates" xlink:type="simple"><named-content content-type="geo-json" specific-use="{&#34;type&#34;:&#34;Point&#34;,&#34;coordinates&#34;:[-72.317500,6.444400]}" id="NCID0EHPBG" xlink:type="simple">6.4444N, 72.3175W</named-content></named-content>], 4300 m alt., 14 Apr. 1959, H.G. Barclay 7381 (US2434355); Sierra Nevada del Cocuy, alto valle de Las Lagunillas, [<named-content xmlns:xlink="http://www.w3.org/1999/xlink" content-type="dwc:verbatimCoordinates" xlink:type="simple"><named-content content-type="geo-json" specific-use="{&#34;type&#34;:&#34;Point&#34;,&#34;coordinates&#34;:[-72.326100,6.346900]}" id="NCID0EPPBG" xlink:type="simple">6.3469N, 72.3261W</named-content></named-content>], 4000−4300 m alt., 12 Sep. 1938, J. Cuatrecasas 1465 (US1772998); Sierra Nevada del Cocuy, Alto Valle Lagunillas, morrena seca pedregosa 100 m al SE de la Laguna Cuadrada, [<named-content xmlns:xlink="http://www.w3.org/1999/xlink" content-type="dwc:verbatimCoordinates" xlink:type="simple"><named-content content-type="geo-json" specific-use="{&#34;type&#34;:&#34;Point&#34;,&#34;coordinates&#34;:[-72.334400,6.361900]}" id="NCID0EXPBG" xlink:type="simple">6.3619N, 72.3344W</named-content></named-content>], 4080 m alt., con <italic><tp:taxon-name><tp:taxon-name-part taxon-name-part-type="genus" reg="Calamagrostis">Calamagrostis</tp:taxon-name-part> <tp:taxon-name-part taxon-name-part-type="species" reg="effusa">effusa</tp:taxon-name-part></tp:taxon-name></italic> [(Kunth) Steud. = <italic><tp:taxon-name><tp:taxon-name-part taxon-name-part-type="genus" reg="Paramochloa">Paramochloa</tp:taxon-name-part> <tp:taxon-name-part taxon-name-part-type="species" reg="effusa">effusa</tp:taxon-name-part></tp:taxon-name></italic> (Kunth) P.M. Peterson, Soreng, Romasch. &amp; Barberá] y <tp:taxon-name><tp:taxon-name-part taxon-name-part-type="family">Gymnomitriaceae</tp:taxon-name-part></tp:taxon-name> predominantes, asociadas con <italic><tp:taxon-name><tp:taxon-name-part taxon-name-part-type="genus" reg="Luzula">Luzula</tp:taxon-name-part></tp:taxon-name></italic>, <italic><tp:taxon-name><tp:taxon-name-part taxon-name-part-type="genus" reg="Espeletia">Espeletia</tp:taxon-name-part> <tp:taxon-name-part taxon-name-part-type="species" reg="colombiana">colombiana</tp:taxon-name-part></tp:taxon-name></italic> [Cuatrec.] y musgos, 26 Nov. 1972, A.M. Cleef 5535 (US2785729); Sierra Nevada del Cocuy, Alto Valle Lagunillas, [<named-content xmlns:xlink="http://www.w3.org/1999/xlink" content-type="dwc:verbatimCoordinates" xlink:type="simple"><named-content content-type="geo-json" specific-use="{&#34;type&#34;:&#34;Point&#34;,&#34;coordinates&#34;:[-72.354200,6.390600]}" id="NCID0EMRBG" xlink:type="simple">6.3906N, 72.3542W</named-content></named-content>], 3995 m alt., con <italic><tp:taxon-name><tp:taxon-name-part taxon-name-part-type="genus" reg="Espeletia">Espeletia</tp:taxon-name-part> <tp:taxon-name-part taxon-name-part-type="species" reg="colombiana">colombiana</tp:taxon-name-part></tp:taxon-name></italic> predominante, asociada con <italic><tp:taxon-name><tp:taxon-name-part taxon-name-part-type="genus" reg="Aciachne">Aciachne</tp:taxon-name-part> <tp:taxon-name-part taxon-name-part-type="species" reg="pulvinata">pulvinata</tp:taxon-name-part></tp:taxon-name></italic> [Benth.], <italic><tp:taxon-name><tp:taxon-name-part taxon-name-part-type="genus" reg="Agrostis">Agrostis</tp:taxon-name-part> <tp:taxon-name-part taxon-name-part-type="species" reg="breviculmis">breviculmis</tp:taxon-name-part></tp:taxon-name></italic>, <italic><tp:taxon-name><tp:taxon-name-part taxon-name-part-type="genus" reg="Agrostis">Agrostis</tp:taxon-name-part> <tp:taxon-name-part taxon-name-part-type="species" reg="trichodes">trichodes</tp:taxon-name-part></tp:taxon-name></italic> [<italic><tp:taxon-name><tp:taxon-name-part taxon-name-part-type="genus" reg="Podagrostis">Podagrostis</tp:taxon-name-part> <tp:taxon-name-part taxon-name-part-type="species" reg="trichodes">trichodes</tp:taxon-name-part></tp:taxon-name></italic>] y <italic><tp:taxon-name><tp:taxon-name-part taxon-name-part-type="genus" reg="Acaena">Acaena</tp:taxon-name-part> <tp:taxon-name-part taxon-name-part-type="species" reg="cylindristachya">cylindristachya</tp:taxon-name-part></tp:taxon-name></italic> [Ruiz &amp; Pav.], gramínea común, 25 Sep. 1972, A.M. Cleef 5504 (US2785744); Sierra Nevada del Cocuy, Boqueron de Cusiri, límite superpáramo y páramo propiamente dicho, vertiente seco muy pedregoso, [<named-content xmlns:xlink="http://www.w3.org/1999/xlink" content-type="dwc:verbatimCoordinates" xlink:type="simple"><named-content content-type="geo-json" specific-use="{&#34;type&#34;:&#34;Point&#34;,&#34;coordinates&#34;:[-72.312800,6.343100]}" id="NCID0EWTBG" xlink:type="simple">6.3431N, 72.3128W</named-content></named-content>], 4320 m alt., con <italic><tp:taxon-name><tp:taxon-name-part taxon-name-part-type="genus" reg="Calamagrostis">Calamagrostis</tp:taxon-name-part> <tp:taxon-name-part taxon-name-part-type="species" reg="effusa">effusa</tp:taxon-name-part></tp:taxon-name></italic> [=<italic><tp:taxon-name><tp:taxon-name-part taxon-name-part-type="genus" reg="Paramochloa">Paramochloa</tp:taxon-name-part> <tp:taxon-name-part taxon-name-part-type="species" reg="effusa">effusa</tp:taxon-name-part></tp:taxon-name></italic>] y <italic><tp:taxon-name><tp:taxon-name-part taxon-name-part-type="genus" reg="Espeletia">Espeletia</tp:taxon-name-part> <tp:taxon-name-part taxon-name-part-type="species" reg="cleefii">cleefii</tp:taxon-name-part></tp:taxon-name></italic> [Cuatrec.], gramínea común, 5 Mar. 1973, A.M. Cleef 8796 (US2785680); Sierra Nevada del Cocuy, Laguna Grande de la Sierra, [<named-content xmlns:xlink="http://www.w3.org/1999/xlink" content-type="dwc:verbatimCoordinates" xlink:type="simple"><named-content content-type="geo-json" specific-use="{&#34;type&#34;:&#34;Point&#34;,&#34;coordinates&#34;:[-72.325300,6.555600]}" id="NCID0E6UBG" xlink:type="simple">6.5556N, 72.3253W</named-content></named-content>], 4300−4500 m alt., 28 Dec. 1985, J.R.I. Wood 5247 (US3481052); Sierra Nevada del Cocuy, Páramo Cóncavo, Cuchilla Puentepiedra casi 2km al NE de la Laguna Pintada, vertiente pedregoso seco, [<named-content xmlns:xlink="http://www.w3.org/1999/xlink" content-type="dwc:verbatimCoordinates" xlink:type="simple"><named-content content-type="geo-json" specific-use="{&#34;type&#34;:&#34;Point&#34;,&#34;coordinates&#34;:[-72.317500,6.372300]}" id="NCID0EHVBG" xlink:type="simple">6.3723N, 72.3175W</named-content></named-content>], 4510 m alt., con <italic><tp:taxon-name><tp:taxon-name-part taxon-name-part-type="genus" reg="Calamagrostis">Calamagrostis</tp:taxon-name-part> <tp:taxon-name-part taxon-name-part-type="species" reg="effusa">effusa</tp:taxon-name-part></tp:taxon-name></italic> [=<italic><tp:taxon-name><tp:taxon-name-part taxon-name-part-type="genus" reg="Paramochloa">Paramochloa</tp:taxon-name-part> <tp:taxon-name-part taxon-name-part-type="species" reg="effusa">effusa</tp:taxon-name-part></tp:taxon-name></italic>], <italic><tp:taxon-name><tp:taxon-name-part taxon-name-part-type="genus" reg="Poa">Poa</tp:taxon-name-part></tp:taxon-name></italic> sp., asociadas con <italic><tp:taxon-name><tp:taxon-name-part taxon-name-part-type="genus" reg="Espeletia">Espeletia</tp:taxon-name-part> <tp:taxon-name-part taxon-name-part-type="species" reg="lopezii">lopezii</tp:taxon-name-part></tp:taxon-name></italic> fma. [Cuatrec.], y musgos, 30 Sep. 1972, A.M. Cleef 5665 (US2785695); Sierra Nevada del Cocuy, Páramo Cóncavo, morrena seca en el límite páramo propiamente dicho y superpáramo, 3.5 km al NNW del Morro Pulpito del Diablo, [6.3995N, 72.3123W], 4325m alt., matorral de <italic><tp:taxon-name><tp:taxon-name-part taxon-name-part-type="genus" reg="Senecio">Senecio</tp:taxon-name-part> <tp:taxon-name-part taxon-name-part-type="species" reg="vaccinioides">vaccinioides</tp:taxon-name-part></tp:taxon-name></italic> [Cuatrec.] con <italic><tp:taxon-name><tp:taxon-name-part taxon-name-part-type="genus" reg="Alchemilla">Alchemilla</tp:taxon-name-part></tp:taxon-name></italic> sp., 1 Mar. 1973, A.M. Cleef 8680 (US2785780); Sierra Nevada del Cocuy, Páramo Cóncavo, superpáramo, morrena seca 3 km aprox. al Norte del morro Pulpito del Diablo. [<named-content xmlns:xlink="http://www.w3.org/1999/xlink" content-type="dwc:verbatimCoordinates" xlink:type="simple"><named-content content-type="geo-json" specific-use="{&#34;type&#34;:&#34;Point&#34;,&#34;coordinates&#34;:[-72.312300,6.399500]}" id="NCID0EJXBG" xlink:type="simple">6.3995N, 72.3123W</named-content></named-content>], 4375m alt., rastrojo de <italic><tp:taxon-name><tp:taxon-name-part taxon-name-part-type="genus" reg="Senecio">Senecio</tp:taxon-name-part> <tp:taxon-name-part taxon-name-part-type="species" reg="guicanensis">guicanensis</tp:taxon-name-part></tp:taxon-name></italic> [Cuatrec.], gramínea común, 28 Feb. 1973, A.M. Cleef 8627 (US2785676); Sierra Nevada del Cocuy, Páramo Cóncavo, superpáramo 3.5 km aprox. al NNW del morro Pulpito del Diablo, morrena seca muy pedegrosa, [<named-content xmlns:xlink="http://www.w3.org/1999/xlink" content-type="dwc:verbatimCoordinates" xlink:type="simple"><named-content content-type="geo-json" specific-use="{&#34;type&#34;:&#34;Point&#34;,&#34;coordinates&#34;:[-72.312200,6.399500]}" id="NCID0E3XBG" xlink:type="simple">6.3995N, 72.3122W</named-content></named-content>], 4315 m alt., con <italic><tp:taxon-name><tp:taxon-name-part taxon-name-part-type="genus" reg="Luzula">Luzula</tp:taxon-name-part></tp:taxon-name></italic> y <tp:taxon-name><tp:taxon-name-part taxon-name-part-type="genus" reg="Pernettya">Pernettya</tp:taxon-name-part> <tp:taxon-name-part taxon-name-part-type="species" reg="prostrata">prostrata</tp:taxon-name-part> <tp:taxon-name-part taxon-name-part-type="infraspecific-rank">var.</tp:taxon-name-part> <tp:taxon-name-part taxon-name-part-type="variety" reg="prostrata">prostrata</tp:taxon-name-part></tp:taxon-name> [(Cav.) DC.], gramínea común, 26 Feb. 1973, A.M. Cleef 8504 (US01247250); Sierra Nevada del Cocuy, Páramo Cóncavo, superpáramo abrigo rocoso denominado Cueva de los Hombres, 3 km aprox. al N del morro Pulpito del Diablo, [<named-content xmlns:xlink="http://www.w3.org/1999/xlink" content-type="dwc:verbatimCoordinates" xlink:type="simple"><named-content content-type="geo-json" specific-use="{&#34;type&#34;:&#34;Point&#34;,&#34;coordinates&#34;:[-72.312200,6.399500]}" id="NCID0E3YBG" xlink:type="simple">6.3995N, 72.3122W</named-content></named-content>], 4350 m alt., 28 Feb. 1973, A.M. Cleef 8608 (US2785679); Sierra Nevada del Cocuy, Quebrada Bocatoma, vertiente N del valle, 800 m al ENE [East North-East] de la Laguna Pintada, [6.4795N, 72.3167W], 4060 m alt., <italic><tp:taxon-name><tp:taxon-name-part taxon-name-part-type="genus" reg="Stephaniella">Stephaniella</tp:taxon-name-part></tp:taxon-name></italic> sp. predominante asociada con <italic><tp:taxon-name><tp:taxon-name-part taxon-name-part-type="genus" reg="Calamagrostis">Calamagrostis</tp:taxon-name-part> <tp:taxon-name-part taxon-name-part-type="species" reg="effusa">effusa</tp:taxon-name-part></tp:taxon-name></italic> [=<italic><tp:taxon-name><tp:taxon-name-part taxon-name-part-type="genus" reg="Paramochloa">Paramochloa</tp:taxon-name-part> <tp:taxon-name-part taxon-name-part-type="species" reg="effusa">effusa</tp:taxon-name-part></tp:taxon-name></italic>], <italic><tp:taxon-name><tp:taxon-name-part taxon-name-part-type="genus" reg="Alchemilla">Alchemilla</tp:taxon-name-part> <tp:taxon-name-part taxon-name-part-type="species" reg="polylepis">polylepis</tp:taxon-name-part></tp:taxon-name></italic> [Wedd.], <italic><tp:taxon-name><tp:taxon-name-part taxon-name-part-type="genus" reg="Achyrocline">Achyrocline</tp:taxon-name-part> <tp:taxon-name-part taxon-name-part-type="species" reg="lehmanii">lehmanii</tp:taxon-name-part></tp:taxon-name></italic> [Hieron.] y <italic><tp:taxon-name><tp:taxon-name-part taxon-name-part-type="genus" reg="Polytrichum">Polytrichum</tp:taxon-name-part></tp:taxon-name></italic> sp., 29 Sep. 1972, A.M. Cleef 5648 (US2785702).</p></tp:treatment-sec><tp:treatment-sec sec-type="notes" id="SECID0E21BG"><title>Notes.</title><p>Specimens encountered from páramos not belonging to the Sierra Nevada del Cocuy, but within Departamento Boyacá, bear notable differences from those from the type locality and further study is needed to elucidate whether these are a distinct species or subspecies of <italic><tp:taxon-name><tp:taxon-name-part taxon-name-part-type="genus" reg="Agrostis">A.</tp:taxon-name-part> <tp:taxon-name-part taxon-name-part-type="species" reg="boyacensis">boyacensis</tp:taxon-name-part></tp:taxon-name></italic>. These differences include leaf sheaths and blades, panicle branches, and pedicels being usually smooth or very lightly scaberulous, and plants being larger, usually &gt; 20 cm tall and up to 37 cm tall, and with the panicles largely exerted from the basal foliage (Fig. <xref ref-type="fig" rid="F2">2</xref>). These characteristics place it close to <italic><tp:taxon-name><tp:taxon-name-part taxon-name-part-type="genus" reg="Agrostis">A.</tp:taxon-name-part> <tp:taxon-name-part taxon-name-part-type="species" reg="meyenii">meyenii</tp:taxon-name-part></tp:taxon-name></italic>, which is not known from Colombia (<xref ref-type="bibr" rid="B10">Giraldo-Cañas et al. 2016</xref>) or páramos in general (<xref ref-type="bibr" rid="B20">Luteyn 1999</xref>), although it is mentioned in the recently-published abbreviated key to some Ecuadorian species (<xref ref-type="bibr" rid="B24">Palacio et al. in press</xref>) (see below for how to differentiate these species).</p><p>The habit of type specimens and some of the other specimens examined (e.g. Sylvester 3117 and 3129), with perenniating, many-branched culms, appears to be related to the habitat, with the Sylvester 3117 and 3129 specimens being found growing amongst moss. The leaf blades of these were also slightly laxer, albeit still involute or strongly conduplicate. In harsher conditions, such as open gravelly slopes, the tufts are more compact and leaf blades are rigid and strongly rolled and resemble a very large, densely-tufted <italic><tp:taxon-name><tp:taxon-name-part taxon-name-part-type="genus" reg="Agrostis">A.</tp:taxon-name-part> <tp:taxon-name-part taxon-name-part-type="species" reg="breviculmis">breviculmis</tp:taxon-name-part></tp:taxon-name></italic> with slightly laxer panicles.</p><fig id="F2" position="float" orientation="portrait"><object-id xmlns:xlink="http://www.w3.org/1999/xlink" content-type="doi" xlink:type="simple">10.3897/phytokeys.151.50538.figure2</object-id><object-id xmlns:xlink="http://www.w3.org/1999/xlink" content-type="arpha" xlink:type="simple">A32A530E-107F-501C-85D3-667CD7A6B0F0</object-id><label>Figure 2.</label><caption><p><italic><tp:taxon-name><tp:taxon-name-part taxon-name-part-type="genus" reg="Agrostis">Agrostis</tp:taxon-name-part> <tp:taxon-name-part taxon-name-part-type="species" reg="boyacensis">boyacensis</tp:taxon-name-part></tp:taxon-name></italic>, example of a specimen encountered in páramos of Boyacá outside of the Sierra Nevada del Cocuy <bold>A</bold> whole plant <bold>B</bold> spikelet, glumes lateral view and floret ventral view showing anthers <bold>C</bold> spikelet, glumes lateral view with floret detached and raised above the glumes showing ventral surface. Images of Sylvester 3017a (FMB).</p></caption><graphic xmlns:xlink="http://www.w3.org/1999/xlink" xlink:href="phytokeys-151-107-g002.jpg" position="float" orientation="portrait" xlink:type="simple" id="oo_424840.jpg"><uri content-type="original_file" xlink:type="simple">https://binary.pensoft.net/fig/424840</uri></graphic></fig></tp:treatment-sec><tp:treatment-sec sec-type="Similar species" id="SECID0ES4BG"><title>Similar species.</title><p><italic><tp:taxon-name><tp:taxon-name-part taxon-name-part-type="genus" reg="Agrostis">Agrostis</tp:taxon-name-part> <tp:taxon-name-part taxon-name-part-type="species" reg="breviculmis">breviculmis</tp:taxon-name-part></tp:taxon-name></italic> and <italic><tp:taxon-name><tp:taxon-name-part taxon-name-part-type="genus" reg="Agrostis">A.</tp:taxon-name-part> <tp:taxon-name-part taxon-name-part-type="species" reg="meyenii">meyenii</tp:taxon-name-part></tp:taxon-name></italic> both have congested spikelike panicles and florets that lack prominent awns and well-developed paleas. <italic><tp:taxon-name><tp:taxon-name-part taxon-name-part-type="genus" reg="Agrostis">Agrostis</tp:taxon-name-part> <tp:taxon-name-part taxon-name-part-type="species" reg="breviculmis">breviculmis</tp:taxon-name-part></tp:taxon-name></italic> bears close similarity in its convolute, often recurved, rigid to firm leaf blades that usually measure &lt; 1 mm wide in diameter, and small spikelets with fairly well developed coarse scabers on the glume keels. <italic><tp:taxon-name><tp:taxon-name-part taxon-name-part-type="genus" reg="Agrostis">Agrostis</tp:taxon-name-part> <tp:taxon-name-part taxon-name-part-type="species" reg="boyacensis">boyacensis</tp:taxon-name-part></tp:taxon-name></italic> can be distinguished from <italic><tp:taxon-name><tp:taxon-name-part taxon-name-part-type="genus" reg="Agrostis">A.</tp:taxon-name-part> <tp:taxon-name-part taxon-name-part-type="species" reg="breviculmis">breviculmis</tp:taxon-name-part></tp:taxon-name></italic> principally by the habit, with many extravaginally branched culms that form large dense tufts to 37 cm tall (vs. intravaginal innovations forming short tufts to 12(−15) cm tall in <italic><tp:taxon-name><tp:taxon-name-part taxon-name-part-type="genus" reg="Agrostis">A.</tp:taxon-name-part> <tp:taxon-name-part taxon-name-part-type="species" reg="breviculmis">breviculmis</tp:taxon-name-part></tp:taxon-name></italic>), laxer panicles, 3–9 mm wide (vs. c. 0.5−2 mm wide in <italic><tp:taxon-name><tp:taxon-name-part taxon-name-part-type="genus" reg="Agrostis">A.</tp:taxon-name-part> <tp:taxon-name-part taxon-name-part-type="species" reg="breviculmis">breviculmis</tp:taxon-name-part></tp:taxon-name></italic>), and slightly larger spikelets, 1.8–2.4(–2.5) mm long (vs. usually 1.5–2.1 mm long in <italic><tp:taxon-name><tp:taxon-name-part taxon-name-part-type="genus" reg="Agrostis">A.</tp:taxon-name-part> <tp:taxon-name-part taxon-name-part-type="species" reg="breviculmis">breviculmis</tp:taxon-name-part></tp:taxon-name></italic>, noted to reach 2.5 mm long in Bolivia [<xref ref-type="bibr" rid="B29">Renvoize 1998</xref>]).</p><p><italic><tp:taxon-name><tp:taxon-name-part taxon-name-part-type="genus" reg="Agrostis">Agrostis</tp:taxon-name-part> <tp:taxon-name-part taxon-name-part-type="species" reg="boyacensis">boyacensis</tp:taxon-name-part></tp:taxon-name></italic> can be distinguished from <italic><tp:taxon-name><tp:taxon-name-part taxon-name-part-type="genus" reg="Agrostis">A.</tp:taxon-name-part> <tp:taxon-name-part taxon-name-part-type="species" reg="meyenii">meyenii</tp:taxon-name-part></tp:taxon-name></italic> principally by its robust convolute, involute or strongly conduplicate, usually recurved and rigid leaf blades (vs. laxer, weaker, flat or folded, usually filiform leaf blades in <italic><tp:taxon-name><tp:taxon-name-part taxon-name-part-type="genus" reg="Agrostis">A.</tp:taxon-name-part> <tp:taxon-name-part taxon-name-part-type="species" reg="meyenii">meyenii</tp:taxon-name-part></tp:taxon-name></italic>). All specimens encountered from the Sierra Nevada del Cocuy can be easily differentiated by their panicle branches, pedicels, and leaf sheaths and blades that are moderately to densely scabrous (vs. panicle branches and pedicels smooth to lightly scaberulous, leaf sheaths smooth, blades smooth or scabrous in <italic><tp:taxon-name><tp:taxon-name-part taxon-name-part-type="genus" reg="Agrostis">A.</tp:taxon-name-part> <tp:taxon-name-part taxon-name-part-type="species" reg="meyenii">meyenii</tp:taxon-name-part></tp:taxon-name></italic>). Specimens collected in other páramos from Departamento Boyacá, outside of the Sierra Nevada del Cocuy, bear further similarities with <italic><tp:taxon-name><tp:taxon-name-part taxon-name-part-type="genus" reg="Agrostis">A.</tp:taxon-name-part> <tp:taxon-name-part taxon-name-part-type="species" reg="meyenii">meyenii</tp:taxon-name-part></tp:taxon-name></italic>, such as their culms and inflorescences being longer and greatly exerted from the basal foliage, and panicle branches, pedicels, and leaf blades that are usually smooth to lightly scaberulous (Fig. <xref ref-type="fig" rid="F2">2</xref>). Nevertheless, these can be differentiated from <italic><tp:taxon-name><tp:taxon-name-part taxon-name-part-type="genus" reg="Agrostis">A.</tp:taxon-name-part> <tp:taxon-name-part taxon-name-part-type="species" reg="meyenii">meyenii</tp:taxon-name-part></tp:taxon-name></italic> by a) their robust convolute, involute or strongly conduplicate, rigid and usually recurved leaf blades; b) the glumes usually being unequal, with the lower glume longer and usually wider than the upper; and c) the lower glume keel scabrous throughout to only in distal 1/3, the upper glume keel scabrous only in the distal 1/3 or sometimes smooth throughout.</p><p><italic><tp:taxon-name><tp:taxon-name-part taxon-name-part-type="genus" reg="Agrostis">Agrostis</tp:taxon-name-part> <tp:taxon-name-part taxon-name-part-type="species" reg="tolucensis">tolucensis</tp:taxon-name-part></tp:taxon-name></italic> has a congested spikelike panicle and florets with a minute palea and a lemma that can sometimes lack awns (see notes under <italic><tp:taxon-name><tp:taxon-name-part taxon-name-part-type="genus" reg="Agrostis">A.</tp:taxon-name-part> <tp:taxon-name-part taxon-name-part-type="species" reg="tolucensis">tolucensis</tp:taxon-name-part></tp:taxon-name></italic>). This species usually has leaf blades filiform, flat, or folded, lax to firm, but can sometimes have basal leaf blades involute or convolute and firm to rigid. All specimens examined at US with involute or convolute and rigid leaf blades had lemmas with a well-developed dorsally inserted awn. Further distinction from <italic><tp:taxon-name><tp:taxon-name-part taxon-name-part-type="genus" reg="Agrostis">A.</tp:taxon-name-part> <tp:taxon-name-part taxon-name-part-type="species" reg="boyacensis">boyacensis</tp:taxon-name-part></tp:taxon-name></italic> can be found in how the leaf blades are smooth or scabrous only on the margin and sometimes veins in <italic><tp:taxon-name><tp:taxon-name-part taxon-name-part-type="genus" reg="Agrostis">A.</tp:taxon-name-part> <tp:taxon-name-part taxon-name-part-type="species" reg="tolucensis">tolucensis</tp:taxon-name-part></tp:taxon-name></italic>, while scabrous throughout (margin, veins, and in-between veins) in <italic><tp:taxon-name><tp:taxon-name-part taxon-name-part-type="genus" reg="Agrostis">A.</tp:taxon-name-part> <tp:taxon-name-part taxon-name-part-type="species" reg="boyacensis">boyacensis</tp:taxon-name-part></tp:taxon-name></italic> from the Sierra Nevada del Cocuy, although <italic><tp:taxon-name><tp:taxon-name-part taxon-name-part-type="genus" reg="Agrostis">A.</tp:taxon-name-part> <tp:taxon-name-part taxon-name-part-type="species" reg="boyacensis">boyacensis</tp:taxon-name-part></tp:taxon-name></italic> specimens from other Boyacan páramos have blades smooth to scaberulous.</p><p>The sometimes strongly conduplicate leaf blades of this species can also give it a resemblance to <italic><tp:taxon-name><tp:taxon-name-part taxon-name-part-type="genus" reg="Agrostis">A.</tp:taxon-name-part> <tp:taxon-name-part taxon-name-part-type="species" reg="foliata">foliata</tp:taxon-name-part></tp:taxon-name></italic>, which has subcoriaceous to coriaceous leaf blades that can sometimes be folded, although these are usually &gt; 1.5 mm wide when opened out, and lemmas with well-developed awns inserted in the lower 1/2 of the lemma.</p></tp:treatment-sec><ref-list><ref id="B20"><mixed-citation xmlns:xlink="http://www.w3.org/1999/xlink" xlink:type="simple"><person-group><name name-style="western"><surname>Luteyn</surname><given-names>JL</given-names></name></person-group> (<year>1999</year>) <article-title>Páramos, a checklist of plant diversity, geographical distribution, and botanical literature.</article-title><source>Memoirs of the New York Botanical Garden</source><volume>84</volume>: <fpage>1</fpage>–<lpage>278</lpage>.</mixed-citation></ref><ref id="B24"><mixed-citation xmlns:xlink="http://www.w3.org/1999/xlink" xlink:type="simple"><person-group><name name-style="western"><surname>Palacio</surname><given-names>PC</given-names></name><name name-style="western"><surname>Molina</surname><given-names>AM</given-names></name><name name-style="western"><surname>Rúgolo de Agrasar</surname><given-names>ZE</given-names></name><name name-style="western"><surname>Vega</surname><given-names>AS</given-names></name></person-group> (<year>in press</year>) A new species of <tp:taxon-name><tp:taxon-name-part taxon-name-part-type="genus">Agrostis</tp:taxon-name-part></tp:taxon-name> (<tp:taxon-name><tp:taxon-name-part taxon-name-part-type="family">Poaceae</tp:taxon-name-part></tp:taxon-name>, <tp:taxon-name><tp:taxon-name-part taxon-name-part-type="subfamily">Pooideae</tp:taxon-name-part></tp:taxon-name>, <tp:taxon-name><tp:taxon-name-part taxon-name-part-type="tribe">Poeae</tp:taxon-name-part></tp:taxon-name>, <tp:taxon-name><tp:taxon-name-part taxon-name-part-type="subtribe">Agrostidinae</tp:taxon-name-part></tp:taxon-name>) from the Andean páramos of Ecuador. Novon.</mixed-citation></ref><ref id="B10"><mixed-citation xmlns:xlink="http://www.w3.org/1999/xlink" xlink:type="simple"><person-group><name name-style="western"><surname>Giraldo-Cañas</surname><given-names>D</given-names></name><name name-style="western"><surname>Londoño</surname><given-names>X</given-names></name><name name-style="western"><surname>Clark</surname><given-names>LG</given-names></name></person-group> (<year>2016</year>) <article-title><tp:taxon-name><tp:taxon-name-part taxon-name-part-type="family">Poaceae</tp:taxon-name-part></tp:taxon-name>.</article-title> In: <person-group><name name-style="western"><surname>Bernal</surname><given-names>R</given-names></name><name name-style="western"><surname>Gradstein</surname><given-names>SR</given-names></name><name name-style="western"><surname>Celis</surname><given-names>M</given-names></name></person-group> (<role>Eds</role>) <issue-title>Catálogo de plantas y líquenes de Colombia (Vol.</issue-title><source>2). Instituto de Ciencias Naturales, Universidad Nacional de Colombia, Bogotá D.C.</source>, <fpage>2127</fpage>–<lpage>2205</lpage>.</mixed-citation></ref><ref id="B29"><mixed-citation xmlns:xlink="http://www.w3.org/1999/xlink" xlink:type="simple"><person-group><name name-style="western"><surname>Renvoize</surname><given-names>SA</given-names></name></person-group> (<year>1998</year>) Gramíneas de Bolivia. Continental Printing, Belgium.</mixed-citation></ref></ref-list></tp:taxon-treatment>
