# Supplementary material for: Agrostis and Podagrostis (Agrostidinae, Poaceae) from páramos of Boyacá, Colombia: synoptic taxonomy including a key to Colombian species
Source: PhytoKeys. 2020 Jun 24;151:107–60. doi: 10.3897/phytokeys.151.50538 (PMC7329918; doi:10.3897/phytokeys.151.50538)
Supplement: XML Treatment for Agrostis breviculmis [file phytokeys.151.50538-treatment3.xml]

<!DOCTYPE tp:taxon-treatment
  PUBLIC "-//TaxonX//DTD Taxonomic Treatment Publishing DTD v0 20100105//EN" "tax-treatment-NSO.dtd">
<tp:taxon-treatment xmlns:tp="http://www.plazi.org/taxpub"><tp:treatment-meta><kwd-group><label>Taxon classification</label><kwd><named-content xmlns:xlink="http://www.w3.org/1999/xlink" content-type="kingdom">Plantae</named-content></kwd><kwd><named-content xmlns:xlink="http://www.w3.org/1999/xlink" content-type="order">Poales</named-content></kwd><kwd><named-content xmlns:xlink="http://www.w3.org/1999/xlink" content-type="family">Poaceae</named-content></kwd></kwd-group><mixed-citation publication-type="journal"><person-group><name><surname>Sylvester</surname><given-names>Steven P.</given-names></name><name><surname>Cuta-Alarcon</surname><given-names>Lia E.</given-names></name><name><surname>Bravo-Pedraza</surname><given-names>William J.</given-names></name><name><surname>Soreng</surname><given-names>Robert J.</given-names></name></person-group><article-title><italic><tp:taxon-name><tp:taxon-name-part taxon-name-part-type="genus" reg="Agrostis">Agrostis</tp:taxon-name-part></tp:taxon-name></italic> and <italic><tp:taxon-name><tp:taxon-name-part taxon-name-part-type="genus" reg="Podagrostis">Podagrostis</tp:taxon-name-part></tp:taxon-name></italic> (<tp:taxon-name><tp:taxon-name-part taxon-name-part-type="subtribe">Agrostidinae</tp:taxon-name-part></tp:taxon-name>, <tp:taxon-name><tp:taxon-name-part taxon-name-part-type="family">Poaceae</tp:taxon-name-part></tp:taxon-name>) from páramos of Boyacá, Colombia: synoptic taxonomy including a key to Colombian species</article-title><source>PhytoKeys</source><day>24</day><month>6</month><year>2020</year><volume>151</volume><fpage>107</fpage><lpage>160</lpage><pub-id pub-id-type="doi">10.3897/phytokeys.151.50538</pub-id></mixed-citation></tp:treatment-meta><tp:nomenclature><tp:taxon-name><object-id xmlns:xlink="http://www.w3.org/1999/xlink" content-type="arpha" xlink:type="simple">EF62DEF9-C2CF-58FE-8C1E-22E69F351A07</object-id>
              <tp:taxon-name-part taxon-name-part-type="genus" reg="Agrostis">Agrostis</tp:taxon-name-part>
              <tp:taxon-name-part taxon-name-part-type="species" reg="breviculmis">breviculmis</tp:taxon-name-part>
            </tp:taxon-name><tp:taxon-authority>Hitchc., U.S.D.A. Bur. Pl. Industr. Bull. 68: 36, pl. 18. 1905</tp:taxon-authority><xref ref-type="fig" rid="F3">Fig. 3</xref><tp:nomenclature-citation-list><tp:nomenclature-citation><tp:taxon-name>
                  <tp:taxon-name-part taxon-name-part-type="genus" reg="Trichodium">Trichodium</tp:taxon-name-part> <tp:taxon-name-part taxon-name-part-type="species" reg="nanum">nanum</tp:taxon-name-part></tp:taxon-name><comment>J. Presl, Reliq. Haenk. 1 (4–5): 243. 1830.</comment></tp:nomenclature-citation><tp:nomenclature-citation><tp:taxon-name>
                  <tp:taxon-name-part taxon-name-part-type="genus" reg="Agrostis">Agrostis</tp:taxon-name-part> <tp:taxon-name-part taxon-name-part-type="species" reg="nana">nana</tp:taxon-name-part></tp:taxon-name><comment>(J. Presl) Kunth, Enum. Pl. [Kunth] 1 (1): 226. 1833.</comment></tp:nomenclature-citation></tp:nomenclature-citation-list></tp:nomenclature><tp:treatment-sec sec-type="Type"><title>Type.</title><p>Peru. Hab. in Peruvia, T. Haenke s.n. [#192 in W0014114 isotype] (holotype: PR; isotypes: BR (BR0000006864774 [image!]), MO (MO2104691 [image!]; MO2104692 [illustration]; MO2114552 [image!]), LE-TRIN (LE-TRIN1627.01 fragm. &amp; fig.), W (W0014113 [image!]; W0014114 [image!])).</p></tp:treatment-sec><tp:treatment-sec sec-type="description" id="SECID0ETHAI"><title>Description.</title><p><bold>Perennial herbs</bold>, densely tufted, not stooling and without notable lateral tending or ascending rhizomes. <bold>Tillers</bold> intravaginal, without cataphylls. <bold>Culms</bold> 3−12(−15) cm tall, erect to arched, firm, usually with 0 nodes exerted at flowering. <bold>Leaves</bold> basal, glabrous, smooth or scaberulous; <bold>ligules</bold> c. 1 mm long, membranous or slightly scarious, triangular and obtuse, moderately to strongly decurrent with the sheath, abaxial surface smooth or scaberulous; <bold>blades</bold> 1−4(−6) cm long, 0.25−1 mm wide in diameter as folded or rolled, usually convolute, less often strongly conduplicate, recurved, rigid, abaxial surface usually smooth throughout, rarely scaberulous towards the apex, adaxial surface and margins generally scaberulous, sometimes moderately scabrous, apices blunt to slightly broadly naviculate-acute. <bold>Panicles</bold> 1−2.6(−3) cm long, c. 0.05−0.2(−0.6) cm wide, densely congested, spikelike, generally uninterrupted, subincluded in the basal foliage to slightly or moderately exerted, lateral branches with spikelets almost to the base, upper lateral branches short and held close to the central inflorescence axis, central axis and panicle branches scabrous or smooth; <bold>pedicels</bold> 0.9−2 mm long, usually shorter than their spikelets, not obviously dilated at their apex, smooth or scaberulous. <bold>Spikelets</bold> 1.5−2.1 mm long (−2.5 mm long in Bolivia?; <xref ref-type="bibr" rid="B29">Renvoize 1998</xref>); <bold>glumes</bold> equal or subequal, lower glume sometimes longer than upper by up to 0.2 mm and slightly to notably wider, 1-veined, lower glume keel scabrous at least in the distal half, prickle hairs coarse and shiny, upper glume keel like that of lower glume or with fewer scabers to sometimes smooth throughout, apices acute; <bold>floret</bold> 2/3−3/4 the length of the glumes; <bold>calluses</bold> pilose, usually with 2 lateral tufts of short hairs; <bold>lemmas</bold> 1.2−1.4 mm long, glabrous, smooth, 5-veined, apex truncate, erose and 4-mucronate, muticous or with a short straight awn to 0.9 mm long, inserted above the middle, not or only briefly surpassing the glume apex, weak and falling easily; <bold>paleas</bold> absent or to 0.3 mm long, &lt; ¼ the length of the lemma; <bold>rachilla</bold> absent; <bold>anthers</bold> 0.5−0.9 mm long.</p></tp:treatment-sec><tp:treatment-sec sec-type="distribution" id="SECID0E4IAI"><title>Distribution and ecology.</title><p>Amply distributed in the high Andes, from Colombia and Venezuela to Chile and Argentina. Predominantly found in open, grazed páramo and puna vegetation, 3200−4500 m alt.</p></tp:treatment-sec><tp:treatment-sec sec-type="material" id="SECID0ECJAI"><title>Other specimens examined.</title><p><bold>Colombia</bold>. <bold>Boyacá</bold>: Munic. Chiscas, Vereda Rechiniga, Páramo de la Mesa, páramo perturbado, dominado por <italic><tp:taxon-name><tp:taxon-name-part taxon-name-part-type="genus" reg="Espeletia">Espeletia</tp:taxon-name-part></tp:taxon-name></italic> y gramíneas exóticas, con presencia de ganadera caprina, <named-content xmlns:xlink="http://www.w3.org/1999/xlink" content-type="dwc:verbatimCoordinates" xlink:type="simple"><named-content content-type="geo-json" specific-use="{&#34;type&#34;:&#34;Point&#34;,&#34;coordinates&#34;:[-72.445410,6.592910]}" id="NCID0EWJAI" xlink:type="simple">6.59291N, 72.44541W</named-content></named-content>, 3694 m alt., 3 Mar. 2018, S.P. Sylvester 3096 (FMB, US); Munic. Duitama, Páramo de la Rusia, vía que conduce a vereda de Avendanos, <named-content xmlns:xlink="http://www.w3.org/1999/xlink" content-type="dwc:verbatimCoordinates" xlink:type="simple"><named-content content-type="geo-json" specific-use="{&#34;type&#34;:&#34;Point&#34;,&#34;coordinates&#34;:[-73.079800,5.932467]}" id="NCID0E5JAI" xlink:type="simple">5.9324667N, 73.0798W</named-content></named-content>, 3726 m alt., 4 Oct. 2017, S.P. Sylvester 3024 (FMB, K, UPTC, US); Munic. Duitama, Páramo La Rusia, Guanenta Alto Río Fonce National Park, top of the ridge Peña Negra just below military base, ridge along the top of a steep rocky landscape, open páramo with <italic><tp:taxon-name><tp:taxon-name-part taxon-name-part-type="genus" reg="Espeletia">Espeletia</tp:taxon-name-part> <tp:taxon-name-part taxon-name-part-type="species" reg="cachaluensis">cachaluensis</tp:taxon-name-part></tp:taxon-name></italic> [Rodríguez-Cabeza], edges of the road, <named-content xmlns:xlink="http://www.w3.org/1999/xlink" content-type="dwc:verbatimCoordinates" xlink:type="simple"><named-content content-type="geo-json" specific-use="{&#34;type&#34;:&#34;Point&#34;,&#34;coordinates&#34;:[-73.053263,5.583890]}" id="NCID0ERKAI" xlink:type="simple">5.58389N, 73.053263W</named-content></named-content>, 3970 m alt., 21 Nov. 2017, M. Vorontsova 2217 (FMB, K, US); Munic. Mongua, Páramo de Ocetá, Valle de Laguna Negra, pajonal frailejonal, terreno inclinado en medio de valle, <named-content xmlns:xlink="http://www.w3.org/1999/xlink" content-type="dwc:verbatimCoordinates" xlink:type="simple"><named-content content-type="geo-json" specific-use="{&#34;type&#34;:&#34;Point&#34;,&#34;coordinates&#34;:[-72.803611,5.706639]}" id="NCID0EZKAI" xlink:type="simple">5.7066389N, 72.8036111W</named-content></named-content>, 3699 m alt., 29 Nov. 2017; L.E. Cuta-Alarcón 364 (FMB, K, US).</p><fig id="F3" position="float" orientation="portrait"><object-id xmlns:xlink="http://www.w3.org/1999/xlink" content-type="doi" xlink:type="simple">10.3897/phytokeys.151.50538.figure3</object-id><object-id xmlns:xlink="http://www.w3.org/1999/xlink" content-type="arpha" xlink:type="simple">1E198C6F-450F-5F3A-831A-6D3C6B474206</object-id><label>Figure 3.</label><caption><p><italic><tp:taxon-name><tp:taxon-name-part taxon-name-part-type="genus" reg="Agrostis">Agrostis</tp:taxon-name-part> <tp:taxon-name-part taxon-name-part-type="species" reg="breviculmis">breviculmis</tp:taxon-name-part></tp:taxon-name></italic><bold>A</bold> spikelet, glumes in lateral view, floret in ventral view, detached and raised above the glumes <bold>B</bold> whole plant. Images of Cuta-Alarcon 364 (FMB).</p></caption><graphic xmlns:xlink="http://www.w3.org/1999/xlink" xlink:href="phytokeys-151-107-g003.jpg" position="float" orientation="portrait" xlink:type="simple" id="oo_424841.jpg"><uri content-type="original_file" xlink:type="simple">https://binary.pensoft.net/fig/424841</uri></graphic></fig></tp:treatment-sec><tp:treatment-sec sec-type="Similar species" id="SECID0E1LAI"><title>Similar species.</title><p><italic><tp:taxon-name><tp:taxon-name-part taxon-name-part-type="genus" reg="Agrostis">Agrostis</tp:taxon-name-part> <tp:taxon-name-part taxon-name-part-type="species" reg="boyacensis">boyacensis</tp:taxon-name-part></tp:taxon-name></italic> and <italic><tp:taxon-name><tp:taxon-name-part taxon-name-part-type="genus" reg="Agrostis">A.</tp:taxon-name-part> <tp:taxon-name-part taxon-name-part-type="species" reg="meyenii">meyenii</tp:taxon-name-part></tp:taxon-name></italic> also have congested spikelike panicles and florets with a small palea and which lack awns. See notes under <italic><tp:taxon-name><tp:taxon-name-part taxon-name-part-type="genus" reg="Agrostis">A.</tp:taxon-name-part> <tp:taxon-name-part taxon-name-part-type="species" reg="boyacensis">boyacensis</tp:taxon-name-part></tp:taxon-name></italic> for how to differentiate these taxa. <italic><tp:taxon-name><tp:taxon-name-part taxon-name-part-type="genus" reg="Agrostis">Agrostis</tp:taxon-name-part> <tp:taxon-name-part taxon-name-part-type="species" reg="meyenii">meyenii</tp:taxon-name-part></tp:taxon-name></italic> can be principally differentiated by its larger spikelets, 2.2−4.1 mm long, and softer, lax, filiform to flat or folded leaf blades. <italic><tp:taxon-name><tp:taxon-name-part taxon-name-part-type="genus" reg="Agrostis">Agrostis</tp:taxon-name-part> <tp:taxon-name-part taxon-name-part-type="species" reg="laegaardii">laegaardii</tp:taxon-name-part></tp:taxon-name></italic> A.M. Molina &amp; Rúgolo, a recently described species found in Ecuador and the Páramo del Ruiz of the Cordillera Central of Colombia (<xref ref-type="bibr" rid="B24">Palacio et al. in press</xref>), also bears very close resemblance. These similarities include: a) plants 3–12 cm tall; b) tillers intravaginal, without notable lateral tending or ascending rhizomes; c) leaf blades convolute, recurved, rigid, 0.5–2 mm wide when opened out, apices blunt or slightly naviculate-acute; d) ligules c. 1 mm long; and e) glumes with coarse shiny prickle hairs along the keel. <italic><tp:taxon-name><tp:taxon-name-part taxon-name-part-type="genus" reg="Agrostis">Agrostis</tp:taxon-name-part> <tp:taxon-name-part taxon-name-part-type="species" reg="breviculmis">breviculmis</tp:taxon-name-part></tp:taxon-name></italic> can be differentiated from <italic><tp:taxon-name><tp:taxon-name-part taxon-name-part-type="genus" reg="Agrostis">A.</tp:taxon-name-part> <tp:taxon-name-part taxon-name-part-type="species" reg="laegaardii">laegaardii</tp:taxon-name-part></tp:taxon-name></italic> by a) often larger spikelets, (1.7–)2–3.3 mm long (vs. 1.5–2.1(–2.5) mm long in <italic><tp:taxon-name><tp:taxon-name-part taxon-name-part-type="genus" reg="Agrostis">A.</tp:taxon-name-part> <tp:taxon-name-part taxon-name-part-type="species" reg="breviculmis">breviculmis</tp:taxon-name-part></tp:taxon-name></italic>); b) pedicels slightly widened towards the apex and cupuliform (vs. pedicel apex not dilated, truncate, in <italic><tp:taxon-name><tp:taxon-name-part taxon-name-part-type="genus" reg="Agrostis">A.</tp:taxon-name-part> <tp:taxon-name-part taxon-name-part-type="species" reg="breviculmis">breviculmis</tp:taxon-name-part></tp:taxon-name></italic>); c) glumes membranous, standard V-shaped in cross section (vs. chartaceous, narrow V-shaped in cross section in <italic><tp:taxon-name><tp:taxon-name-part taxon-name-part-type="genus" reg="Agrostis">A.</tp:taxon-name-part> <tp:taxon-name-part taxon-name-part-type="species" reg="breviculmis">breviculmis</tp:taxon-name-part></tp:taxon-name></italic>); d) lower glume narrowly ellipsoid (vs. navicular in <italic><tp:taxon-name><tp:taxon-name-part taxon-name-part-type="genus" reg="Agrostis">A.</tp:taxon-name-part> <tp:taxon-name-part taxon-name-part-type="species" reg="breviculmis">breviculmis</tp:taxon-name-part></tp:taxon-name></italic>); e) upper glume scabrous in upper 2/3–3/4 (vs. scabrous in upper ½ in <italic><tp:taxon-name><tp:taxon-name-part taxon-name-part-type="genus" reg="Agrostis">A.</tp:taxon-name-part> <tp:taxon-name-part taxon-name-part-type="species" reg="breviculmis">breviculmis</tp:taxon-name-part></tp:taxon-name></italic>); f) distance between upper glume and floret (0.5–)0.7–1 mm (vs. 0.3–0.5 mm in <italic><tp:taxon-name><tp:taxon-name-part taxon-name-part-type="genus" reg="Agrostis">A.</tp:taxon-name-part> <tp:taxon-name-part taxon-name-part-type="species" reg="breviculmis">breviculmis</tp:taxon-name-part></tp:taxon-name></italic>); g) lemma (1.6–)1.7–2 mm long, lateral veins terminating in 4 aristulas (vs. 1.2–1.4 mm long, lateral veins terminating in 4 mucrons in <italic><tp:taxon-name><tp:taxon-name-part taxon-name-part-type="genus" reg="Agrostis">A.</tp:taxon-name-part> <tp:taxon-name-part taxon-name-part-type="species" reg="breviculmis">breviculmis</tp:taxon-name-part></tp:taxon-name></italic>); h) lemmas with well-developed geniculate awns (1.6–)2.3–3 mm long, inserted in the middle or upper third of the lemma, exerted from the glumes, persistant (vs. awnless or with a short straight awn to 0.9 mm long, inserted above the middle, not or only briefly surpassing the lemma apex, weak and falling easily, in <italic><tp:taxon-name><tp:taxon-name-part taxon-name-part-type="genus" reg="Agrostis">A.</tp:taxon-name-part> <tp:taxon-name-part taxon-name-part-type="species" reg="breviculmis">breviculmis</tp:taxon-name-part></tp:taxon-name></italic>); and i) palea 0.4–0.5 mm long (vs. 0.2–0.3 mm long in <italic><tp:taxon-name><tp:taxon-name-part taxon-name-part-type="genus" reg="Agrostis">A.</tp:taxon-name-part> <tp:taxon-name-part taxon-name-part-type="species" reg="breviculmis">breviculmis</tp:taxon-name-part></tp:taxon-name></italic>).</p></tp:treatment-sec><ref-list><ref id="B29"><mixed-citation xmlns:xlink="http://www.w3.org/1999/xlink" xlink:type="simple"><person-group><name name-style="western"><surname>Renvoize</surname><given-names>SA</given-names></name></person-group> (<year>1998</year>) Gramíneas de Bolivia. Continental Printing, Belgium.</mixed-citation></ref><ref id="B24"><mixed-citation xmlns:xlink="http://www.w3.org/1999/xlink" xlink:type="simple"><person-group><name name-style="western"><surname>Palacio</surname><given-names>PC</given-names></name><name name-style="western"><surname>Molina</surname><given-names>AM</given-names></name><name name-style="western"><surname>Rúgolo de Agrasar</surname><given-names>ZE</given-names></name><name name-style="western"><surname>Vega</surname><given-names>AS</given-names></name></person-group> (<year>in press</year>) A new species of <tp:taxon-name><tp:taxon-name-part taxon-name-part-type="genus">Agrostis</tp:taxon-name-part></tp:taxon-name> (<tp:taxon-name><tp:taxon-name-part taxon-name-part-type="family">Poaceae</tp:taxon-name-part></tp:taxon-name>, <tp:taxon-name><tp:taxon-name-part taxon-name-part-type="subfamily">Pooideae</tp:taxon-name-part></tp:taxon-name>, <tp:taxon-name><tp:taxon-name-part taxon-name-part-type="tribe">Poeae</tp:taxon-name-part></tp:taxon-name>, <tp:taxon-name><tp:taxon-name-part taxon-name-part-type="subtribe">Agrostidinae</tp:taxon-name-part></tp:taxon-name>) from the Andean páramos of Ecuador. Novon.</mixed-citation></ref></ref-list></tp:taxon-treatment>
