# Supplementary material for: Agrostis and Podagrostis (Agrostidinae, Poaceae) from páramos of Boyacá, Colombia: synoptic taxonomy including a key to Colombian species
Source: PhytoKeys. 2020 Jun 24;151:107–60. doi: 10.3897/phytokeys.151.50538 (PMC7329918; doi:10.3897/phytokeys.151.50538)
Supplement: XML Treatment for Agrostis capillaris [file phytokeys.151.50538-treatment4.xml]

<!DOCTYPE tp:taxon-treatment
  PUBLIC "-//TaxonX//DTD Taxonomic Treatment Publishing DTD v0 20100105//EN" "tax-treatment-NSO.dtd">
<tp:taxon-treatment xmlns:tp="http://www.plazi.org/taxpub"><tp:treatment-meta><kwd-group><label>Taxon classification</label><kwd><named-content xmlns:xlink="http://www.w3.org/1999/xlink" content-type="kingdom">Plantae</named-content></kwd><kwd><named-content xmlns:xlink="http://www.w3.org/1999/xlink" content-type="order">Poales</named-content></kwd><kwd><named-content xmlns:xlink="http://www.w3.org/1999/xlink" content-type="family">Poaceae</named-content></kwd></kwd-group><mixed-citation publication-type="journal"><person-group><name><surname>Sylvester</surname><given-names>Steven P.</given-names></name><name><surname>Cuta-Alarcon</surname><given-names>Lia E.</given-names></name><name><surname>Bravo-Pedraza</surname><given-names>William J.</given-names></name><name><surname>Soreng</surname><given-names>Robert J.</given-names></name></person-group><article-title><italic><tp:taxon-name><tp:taxon-name-part taxon-name-part-type="genus" reg="Agrostis">Agrostis</tp:taxon-name-part></tp:taxon-name></italic> and <italic><tp:taxon-name><tp:taxon-name-part taxon-name-part-type="genus" reg="Podagrostis">Podagrostis</tp:taxon-name-part></tp:taxon-name></italic> (<tp:taxon-name><tp:taxon-name-part taxon-name-part-type="subtribe">Agrostidinae</tp:taxon-name-part></tp:taxon-name>, <tp:taxon-name><tp:taxon-name-part taxon-name-part-type="family">Poaceae</tp:taxon-name-part></tp:taxon-name>) from páramos of Boyacá, Colombia: synoptic taxonomy including a key to Colombian species</article-title><source>PhytoKeys</source><day>24</day><month>6</month><year>2020</year><volume>151</volume><fpage>107</fpage><lpage>160</lpage><pub-id pub-id-type="doi">10.3897/phytokeys.151.50538</pub-id></mixed-citation></tp:treatment-meta><tp:nomenclature><tp:taxon-name><object-id xmlns:xlink="http://www.w3.org/1999/xlink" content-type="arpha" xlink:type="simple">C8AA0E2A-B915-535E-8BFC-2721AE80126F</object-id>
              <tp:taxon-name-part taxon-name-part-type="genus" reg="Agrostis">Agrostis</tp:taxon-name-part>
              <tp:taxon-name-part taxon-name-part-type="species" reg="capillaris">capillaris</tp:taxon-name-part>
            </tp:taxon-name><tp:taxon-authority>L., Sp. Pl. 1: 62. 1753</tp:taxon-authority><xref ref-type="fig" rid="F4">Fig. 4</xref><tp:nomenclature-citation-list><tp:nomenclature-citation><tp:taxon-name>
                  <tp:taxon-name-part taxon-name-part-type="genus" reg="Agrostis">Agrostis</tp:taxon-name-part> <tp:taxon-name-part taxon-name-part-type="species" reg="polymorpha">polymorpha</tp:taxon-name-part> <tp:taxon-name-part taxon-name-part-type="infraspecific-rank">var.</tp:taxon-name-part> <tp:taxon-name-part taxon-name-part-type="variety" reg="capillaris">capillaris</tp:taxon-name-part></tp:taxon-name><comment>(L.) Huds., Fl. Angl. 1: 31. 1778.</comment></tp:nomenclature-citation><tp:nomenclature-citation><tp:taxon-name>
                  <tp:taxon-name-part taxon-name-part-type="genus" reg="Trichodium">Trichodium</tp:taxon-name-part> <tp:taxon-name-part taxon-name-part-type="species" reg="capillaris">capillaris</tp:taxon-name-part></tp:taxon-name><comment>(L.) Roth, Nov. Pl. Sp. 41. 1821.</comment></tp:nomenclature-citation><tp:nomenclature-citation><tp:taxon-name>
                  <tp:taxon-name-part taxon-name-part-type="genus" reg="Agrostis"/>
                  <tp:taxon-name-part taxon-name-part-type="species" reg="tenuis"/>
                </tp:taxon-name><comment>= <tp:taxon-name><tp:taxon-name-part taxon-name-part-type="genus" reg="Agrostis">Agrostis</tp:taxon-name-part> <tp:taxon-name-part taxon-name-part-type="species" reg="tenuis">tenuis</tp:taxon-name-part></tp:taxon-name> Sibth., Fl. Oxon. 36. 1794. <tp:taxon-name><tp:taxon-name-part taxon-name-part-type="genus" reg="Agrostis">Agrostis</tp:taxon-name-part> <tp:taxon-name-part taxon-name-part-type="species" reg="capillaris">capillaris</tp:taxon-name-part></tp:taxon-name> Huds., Fl. Angl.: 27. 1762, hom. illeg., non L., 1753. Type: England (not located). Many other heterotypic synonyms. </comment></tp:nomenclature-citation></tp:nomenclature-citation-list></tp:nomenclature><tp:treatment-sec sec-type="material" id="SECID0EVUAI"><title>Type.</title><p>[Habitat in Europae pratis], Herb. A. van Royen s.n. (lectotype, designated by <xref ref-type="bibr" rid="B41">Widén 1971</xref>: 65: L (L0052645 left-hand specimen [image!]); isolectotype: L).</p></tp:treatment-sec><tp:treatment-sec sec-type="description" id="SECID0E6UAI"><title>Description.</title><p><bold>Perennial herbs</bold>, loosely to densely tufted with short to extensive rhizomes and sometimes with well-developed stolons. <bold>Tillers</bold> extravaginal, with cataphylls present. <bold>Culms</bold> 10−80 cm tall, erect or decumbent at their base, delicate, usually with 2−5 nodes exerted at flowering, smooth or scaberulous. <bold>Leaves</bold> basal and cauline, glabrous, smooth or scaberulous; <bold>ligules</bold> 0.2−1.5(−2.9) mm long, of basal leaves and tillers ≤ 1 mm long, distinctly shorter than wide, of culm leaves 0.5–1.5(–2.9) mm long, membranous, rounded to truncate, not or only slightly decurrent with the sheath, abaxial surface scaberulous to sometimes smooth; <bold>blades</bold> 1−17 cm long, (0.6−)1−5 mm wide as opened out, basal blades and those of tillers often involute and 0.3–0.8 mm wide as rolled, sometimes flat, culm blades generally flat or becoming convolute upon drying, less often involute, usually soft and lax, rarely firm, abaxial and adaxial surfaces and margins smooth or scaberulous. <bold>Panicles</bold> 3−20 cm long, 2.5−8 cm wide, usually open, sometimes partially closed after flowering, lax, usually ovoid to pyramidal, subincluded in the basal foliage to greatly exerted, lateral branches without spikelets in the lower ½, long, ascending or spreading but not held close to the central inflorescence axis, central axis and panicle branches scabrous or smooth; <bold>pedicels</bold> 1−2 mm long, usually shorter than their spikelets, dilated or not at their apex, smooth or scaberulous. <bold>Spikelets</bold> (not including awn, if present) (1.8−)2−2.5(−2.7) mm long; <bold>glumes</bold> subequal, the lower slightly longer than the upper, 1-veined, lower glume keel usually scabrous in the distal half, sometimes scabrous throughout, upper glume keel often smooth throughout, infrequently scabrous in the distal half, apices acute; <bold>floret</bold> 2/3−3/4 the length of the glumes; <bold>calluses</bold> glabrous or with 2 sparse lateral tufts of short hairs; <bold>lemmas</bold> 1.4−2.2 mm long, 3- or 5-veined, glabrous or sometimes pubescent at the base when 5-veined, smooth, apex obtuse or truncate, erose, muticous or with an awn 0.5−3 mm long, inserted above the middle of the dorsal keel, exerted from the glumes or not, straight, flexuose or geniculate, twisted or not, weak and easily falling, usually found only on the 5-veined lemmas; <bold>paleas</bold> 0.6−1.3 mm long, (2/5−)½−¾ the length of the lemma; <bold>rachilla</bold> absent; <bold>anthers</bold> 0.8−1.4 mm long.</p><fig id="F4" position="float" orientation="portrait"><object-id xmlns:xlink="http://www.w3.org/1999/xlink" content-type="doi" xlink:type="simple">10.3897/phytokeys.151.50538.figure4</object-id><object-id xmlns:xlink="http://www.w3.org/1999/xlink" content-type="arpha" xlink:type="simple">BF206000-61B1-5FBC-9F41-B6CCBD6F5540</object-id><label>Figure 4.</label><caption><p><italic><tp:taxon-name><tp:taxon-name-part taxon-name-part-type="genus" reg="Agrostis">Agrostis</tp:taxon-name-part> <tp:taxon-name-part taxon-name-part-type="species" reg="capillaris">capillaris</tp:taxon-name-part></tp:taxon-name></italic><bold>A</bold> spikelet, lateral view, with floret detached and raised above the glumes <bold>B</bold> Whole plant. Images of Sylvester 3021 (FMB).</p></caption><graphic xmlns:xlink="http://www.w3.org/1999/xlink" xlink:href="phytokeys-151-107-g004.jpg" position="float" orientation="portrait" xlink:type="simple" id="oo_424842.jpg"><uri content-type="original_file" xlink:type="simple">https://binary.pensoft.net/fig/424842</uri></graphic></fig></tp:treatment-sec><tp:treatment-sec sec-type="distribution" id="SECID0EBXAI"><title>Distribution and ecology.</title><p>Eurasian, introduced to the north of South America. Predominantly found in grazed páramo and puna vegetation. <italic><tp:taxon-name><tp:taxon-name-part taxon-name-part-type="genus" reg="Agrostis">Agrostis</tp:taxon-name-part> <tp:taxon-name-part taxon-name-part-type="species" reg="capillaris">capillaris</tp:taxon-name-part></tp:taxon-name></italic> is here recorded as a new regional record for the Depto. Boyacá of Colombia. <xref ref-type="bibr" rid="B10">Giraldo-Cañas et al. (2016)</xref> mention it as an introduced and cultivated herb based on the record of <italic><tp:taxon-name><tp:taxon-name-part taxon-name-part-type="genus" reg="Agrostis">A.</tp:taxon-name-part> <tp:taxon-name-part taxon-name-part-type="species" reg="tenuis">tenuis</tp:taxon-name-part></tp:taxon-name></italic> by <xref ref-type="bibr" rid="B11">Hafliger and Scholz (1981)</xref>. It is likely to be an under-recorded element in many Colombian regions with páramo habitat.</p></tp:treatment-sec><tp:treatment-sec sec-type="Other specimen examined" id="SECID0EFYAI"><title>Other specimen examined.</title><p><bold>Colombia</bold>. <bold>Boyacá</bold>: Munic. Duitama, Páramo de la Rusia, vía que conduce a vereda de Avendaños, <named-content xmlns:xlink="http://www.w3.org/1999/xlink" content-type="dwc:verbatimCoordinates" xlink:type="simple"><named-content content-type="geo-json" specific-use="{&#34;type&#34;:&#34;Point&#34;,&#34;coordinates&#34;:[-73.079800,5.932467]}" id="NCID0ESYAI" xlink:type="simple">5.9324667N, 73.0798W</named-content></named-content>, 3726 m alt., 4 Oct. 2017, S.P. Sylvester 3021 (COL, FMB, K, SI, UPTC, US).</p></tp:treatment-sec><tp:treatment-sec sec-type="notes" id="SECID0EXYAI"><title>Notes.</title><p>A highly variable species comprising a set of ecologically and genetically distinct populations that are difficult to pull apart taxonomically. The species can hybridize with <italic><tp:taxon-name><tp:taxon-name-part taxon-name-part-type="genus" reg="Agrostis">A.</tp:taxon-name-part> <tp:taxon-name-part taxon-name-part-type="species" reg="gigantea">gigantea</tp:taxon-name-part></tp:taxon-name></italic> (<tp:taxon-name><tp:taxon-name-part taxon-name-part-type="genus" reg="Agrostis">A.</tp:taxon-name-part> <tp:taxon-name-part taxon-name-part-type="hybrid-sign">×</tp:taxon-name-part> <tp:taxon-name-part taxon-name-part-type="species" reg="bjoerkmannii">bjoerkmannii</tp:taxon-name-part></tp:taxon-name> Widen), <italic><tp:taxon-name><tp:taxon-name-part taxon-name-part-type="genus" reg="Agrostis">A.</tp:taxon-name-part> <tp:taxon-name-part taxon-name-part-type="species" reg="stolonifera">stolonifera</tp:taxon-name-part></tp:taxon-name></italic> (<tp:taxon-name><tp:taxon-name-part taxon-name-part-type="genus" reg="Agrostis">A.</tp:taxon-name-part> <tp:taxon-name-part taxon-name-part-type="hybrid-sign">×</tp:taxon-name-part> <tp:taxon-name-part taxon-name-part-type="species" reg="murbeckii">murbeckii</tp:taxon-name-part></tp:taxon-name> Fouill. ex P.Fourn.), <italic><tp:taxon-name><tp:taxon-name-part taxon-name-part-type="genus" reg="Agrostis">A.</tp:taxon-name-part> <tp:taxon-name-part taxon-name-part-type="species" reg="vinealis">vinealis</tp:taxon-name-part></tp:taxon-name></italic> Schreb. (<tp:taxon-name><tp:taxon-name-part taxon-name-part-type="genus" reg="Agrostis">A.</tp:taxon-name-part> <tp:taxon-name-part taxon-name-part-type="hybrid-sign">×</tp:taxon-name-part> <tp:taxon-name-part taxon-name-part-type="species" reg="sanionis">sanionis</tp:taxon-name-part></tp:taxon-name> Asch. &amp; Graebn.), etc., with hybrids exhibiting intermediate characteristics and all being sterile (<xref ref-type="bibr" rid="B4">Cope and Gray 2009</xref>). <italic><tp:taxon-name><tp:taxon-name-part taxon-name-part-type="genus" reg="Agrostis">Agrostis</tp:taxon-name-part> <tp:taxon-name-part taxon-name-part-type="species" reg="capillaris">capillaris</tp:taxon-name-part></tp:taxon-name></italic> is often planted in the Neotropics as part of a lawn mix with other species, or for livestock feed.</p></tp:treatment-sec><tp:treatment-sec sec-type="Similar species" id="SECID0EU2AI"><title>Similar species.</title><p><italic><tp:taxon-name><tp:taxon-name-part taxon-name-part-type="genus" reg="Agrostis">Agrostis</tp:taxon-name-part> <tp:taxon-name-part taxon-name-part-type="species" reg="castellana">castellana</tp:taxon-name-part></tp:taxon-name></italic> Boiss. &amp; Reut., which has not been recorded for Colombia but is found introduced and naturalized further south in Argentina and Chile (<xref ref-type="bibr" rid="B30">Rúgolo de Agrasar 2012</xref>). The only certain characters for distinguishing <italic><tp:taxon-name><tp:taxon-name-part taxon-name-part-type="genus" reg="Agrostis">A.</tp:taxon-name-part> <tp:taxon-name-part taxon-name-part-type="species" reg="castellana">castellana</tp:taxon-name-part></tp:taxon-name></italic> from <italic><tp:taxon-name><tp:taxon-name-part taxon-name-part-type="genus" reg="Agrostis">A.</tp:taxon-name-part> <tp:taxon-name-part taxon-name-part-type="species" reg="capillaris">capillaris</tp:taxon-name-part></tp:taxon-name></italic> are that, in <italic><tp:taxon-name><tp:taxon-name-part taxon-name-part-type="genus" reg="Agrostis">A.</tp:taxon-name-part> <tp:taxon-name-part taxon-name-part-type="species" reg="castellana">castellana</tp:taxon-name-part></tp:taxon-name></italic>, the terminal spikelets of the inflorescence branches have a distinctly pubescent upper dorsal surface of the lemma, at least towards the margins, while they are usually glabrous or pubescent only at the base in <italic><tp:taxon-name><tp:taxon-name-part taxon-name-part-type="genus" reg="Agrostis">A.</tp:taxon-name-part> <tp:taxon-name-part taxon-name-part-type="species" reg="capillaris">capillaris</tp:taxon-name-part></tp:taxon-name></italic>. The panicles are also contracted, lanceolate to narrowly oblong after flowering in <italic><tp:taxon-name><tp:taxon-name-part taxon-name-part-type="genus" reg="Agrostis">A.</tp:taxon-name-part> <tp:taxon-name-part taxon-name-part-type="species" reg="castellana">castellana</tp:taxon-name-part></tp:taxon-name></italic>, while being open with spreading branches after flowering in <italic><tp:taxon-name><tp:taxon-name-part taxon-name-part-type="genus" reg="Agrostis">A.</tp:taxon-name-part> <tp:taxon-name-part taxon-name-part-type="species" reg="capillaris">capillaris</tp:taxon-name-part></tp:taxon-name></italic>. Other characters, such as awn presence, are too variable to be useful in separating these species. Furthermore, these species can also hybridize to produce <tp:taxon-name><tp:taxon-name-part taxon-name-part-type="genus" reg="Agrostis">A.</tp:taxon-name-part> <tp:taxon-name-part taxon-name-part-type="hybrid-sign">×</tp:taxon-name-part> <tp:taxon-name-part taxon-name-part-type="species" reg="foilladei">foilladei</tp:taxon-name-part></tp:taxon-name> P. Fourn., which has been reported from seed mixtures for amenity grassland in the UK (<xref ref-type="bibr" rid="B4">Cope and Gray 2009</xref>). <italic><tp:taxon-name><tp:taxon-name-part taxon-name-part-type="genus" reg="Agrostis">Agrostis</tp:taxon-name-part> <tp:taxon-name-part taxon-name-part-type="species" reg="gigantea">gigantea</tp:taxon-name-part></tp:taxon-name></italic>, another closely related species which can usually be readily distinguished by its greater size and relatively longer ligules, does have some smaller variants with thinner leaves that superficially resemble <italic><tp:taxon-name><tp:taxon-name-part taxon-name-part-type="genus" reg="Agrostis">A.</tp:taxon-name-part> <tp:taxon-name-part taxon-name-part-type="species" reg="capillaris">capillaris</tp:taxon-name-part></tp:taxon-name></italic>, but the ligule will always settle the identity.</p></tp:treatment-sec><ref-list><ref id="B41"><mixed-citation xmlns:xlink="http://www.w3.org/1999/xlink" xlink:type="simple"><person-group><name name-style="western"><surname>Widén</surname><given-names>K-G</given-names></name></person-group> (<year>1971</year>) <article-title>The Genus <italic><tp:taxon-name><tp:taxon-name-part taxon-name-part-type="genus">Agrostis</tp:taxon-name-part></tp:taxon-name></italic> in Eastern Fennoscandia. Taxonomy and Distribution.</article-title><source>Flora Fennica</source><volume>5</volume>: <fpage>1</fpage>–<lpage>209</lpage>.</mixed-citation></ref><ref id="B10"><mixed-citation xmlns:xlink="http://www.w3.org/1999/xlink" xlink:type="simple"><person-group><name name-style="western"><surname>Giraldo-Cañas</surname><given-names>D</given-names></name><name name-style="western"><surname>Londoño</surname><given-names>X</given-names></name><name name-style="western"><surname>Clark</surname><given-names>LG</given-names></name></person-group> (<year>2016</year>) <article-title><tp:taxon-name><tp:taxon-name-part taxon-name-part-type="family">Poaceae</tp:taxon-name-part></tp:taxon-name>.</article-title> In: <person-group><name name-style="western"><surname>Bernal</surname><given-names>R</given-names></name><name name-style="western"><surname>Gradstein</surname><given-names>SR</given-names></name><name name-style="western"><surname>Celis</surname><given-names>M</given-names></name></person-group> (<role>Eds</role>) <issue-title>Catálogo de plantas y líquenes de Colombia (Vol.</issue-title><source>2). Instituto de Ciencias Naturales, Universidad Nacional de Colombia, Bogotá D.C.</source>, <fpage>2127</fpage>–<lpage>2205</lpage>.</mixed-citation></ref><ref id="B11"><mixed-citation xmlns:xlink="http://www.w3.org/1999/xlink" xlink:type="simple"><person-group><name name-style="western"><surname>Hafliger</surname><given-names>E</given-names></name><name name-style="western"><surname>Scholz</surname><given-names>H</given-names></name></person-group> (<year>1981</year>) Grass weeds 2. Weeds of the subfamilies <tp:taxon-name><tp:taxon-name-part taxon-name-part-type="subfamily">Chloridoideae</tp:taxon-name-part></tp:taxon-name>, <tp:taxon-name><tp:taxon-name-part taxon-name-part-type="subfamily">Pooideae</tp:taxon-name-part></tp:taxon-name>, <tp:taxon-name><tp:taxon-name-part taxon-name-part-type="subfamily">Oryzoideae</tp:taxon-name-part></tp:taxon-name>. Ciba-Geigy Ltd., Basil.</mixed-citation></ref><ref id="B4"><mixed-citation xmlns:xlink="http://www.w3.org/1999/xlink" xlink:type="simple"><person-group><name name-style="western"><surname>Cope</surname><given-names>T</given-names></name><name name-style="western"><surname>Gray</surname><given-names>A</given-names></name></person-group> (<year>2009</year>) Grasses of the British Isles. B.S.B.I. Handbook No. 13. Botanical Society of the British Isles, London.</mixed-citation></ref><ref id="B30"><mixed-citation xmlns:xlink="http://www.w3.org/1999/xlink" xlink:type="simple"><person-group><name name-style="western"><surname>Rúgolo de Agrasar</surname><given-names>ZE</given-names></name></person-group> (<year>2012</year>) <article-title><italic><tp:taxon-name><tp:taxon-name-part taxon-name-part-type="genus">Agrostis</tp:taxon-name-part></tp:taxon-name></italic> L.</article-title> In: <person-group><name name-style="western"><surname>Zuloaga</surname><given-names>FO</given-names></name><name name-style="western"><surname>Rúgolo de Agrasar</surname><given-names>ZE</given-names></name><name name-style="western"><surname>Antón</surname><given-names>AM</given-names></name></person-group> (<role>Eds</role>) <issue-title>Flora Argentina.</issue-title><source><tp:taxon-name><tp:taxon-name-part taxon-name-part-type="family">Poaceae</tp:taxon-name-part></tp:taxon-name>: <tp:taxon-name><tp:taxon-name-part taxon-name-part-type="subfamily">Pooideae</tp:taxon-name-part></tp:taxon-name> (Vol. 3 Tomo 2). IBODA-IMBIV, CONICET, Buenos Aires, Argentina</source>, <fpage>102</fpage>–<lpage>125</lpage>.</mixed-citation></ref></ref-list></tp:taxon-treatment>
