# Supplementary material for: Agrostis and Podagrostis (Agrostidinae, Poaceae) from páramos of Boyacá, Colombia: synoptic taxonomy including a key to Colombian species
Source: PhytoKeys. 2020 Jun 24;151:107–60. doi: 10.3897/phytokeys.151.50538 (PMC7329918; doi:10.3897/phytokeys.151.50538)
Supplement: XML Treatment for Agrostis foliata [file phytokeys.151.50538-treatment5.xml]

<!DOCTYPE tp:taxon-treatment
  PUBLIC "-//TaxonX//DTD Taxonomic Treatment Publishing DTD v0 20100105//EN" "tax-treatment-NSO.dtd">
<tp:taxon-treatment xmlns:tp="http://www.plazi.org/taxpub"><tp:treatment-meta><kwd-group><label>Taxon classification</label><kwd><named-content xmlns:xlink="http://www.w3.org/1999/xlink" content-type="kingdom">Plantae</named-content></kwd><kwd><named-content xmlns:xlink="http://www.w3.org/1999/xlink" content-type="order">Poales</named-content></kwd><kwd><named-content xmlns:xlink="http://www.w3.org/1999/xlink" content-type="family">Poaceae</named-content></kwd></kwd-group><mixed-citation publication-type="journal"><person-group><name><surname>Sylvester</surname><given-names>Steven P.</given-names></name><name><surname>Cuta-Alarcon</surname><given-names>Lia E.</given-names></name><name><surname>Bravo-Pedraza</surname><given-names>William J.</given-names></name><name><surname>Soreng</surname><given-names>Robert J.</given-names></name></person-group><article-title><italic><tp:taxon-name><tp:taxon-name-part taxon-name-part-type="genus" reg="Agrostis">Agrostis</tp:taxon-name-part></tp:taxon-name></italic> and <italic><tp:taxon-name><tp:taxon-name-part taxon-name-part-type="genus" reg="Podagrostis">Podagrostis</tp:taxon-name-part></tp:taxon-name></italic> (<tp:taxon-name><tp:taxon-name-part taxon-name-part-type="subtribe">Agrostidinae</tp:taxon-name-part></tp:taxon-name>, <tp:taxon-name><tp:taxon-name-part taxon-name-part-type="family">Poaceae</tp:taxon-name-part></tp:taxon-name>) from páramos of Boyacá, Colombia: synoptic taxonomy including a key to Colombian species</article-title><source>PhytoKeys</source><day>24</day><month>6</month><year>2020</year><volume>151</volume><fpage>107</fpage><lpage>160</lpage><pub-id pub-id-type="doi">10.3897/phytokeys.151.50538</pub-id></mixed-citation></tp:treatment-meta><tp:nomenclature><tp:taxon-name><object-id xmlns:xlink="http://www.w3.org/1999/xlink" content-type="arpha" xlink:type="simple">E5120C2B-4C20-53C7-8E39-585AD3D56D80</object-id>
              <tp:taxon-name-part taxon-name-part-type="genus" reg="Agrostis">Agrostis</tp:taxon-name-part>
              <tp:taxon-name-part taxon-name-part-type="species" reg="foliata">foliata</tp:taxon-name-part>
            </tp:taxon-name><tp:taxon-authority>Hook. f., Bot. Antarct. Voy. I. (Fl. Antarct.). 1: 95. 1845</tp:taxon-authority><xref ref-type="fig" rid="F5">Fig. 5</xref><tp:nomenclature-citation-list><tp:nomenclature-citation><tp:taxon-name>
                  <tp:taxon-name-part taxon-name-part-type="genus" reg="Agrostis"/>
                  <tp:taxon-name-part taxon-name-part-type="species" reg="nigritella"/>
                </tp:taxon-name><comment>= <tp:taxon-name><tp:taxon-name-part taxon-name-part-type="genus" reg="Agrostis">Agrostis</tp:taxon-name-part> <tp:taxon-name-part taxon-name-part-type="species" reg="nigritella">nigritella</tp:taxon-name-part></tp:taxon-name> Pilg., Bot. Jahrb. Syst. 25 (5): 713–714. 1898. Type: Ecuador. Chimborazo: in páramos montis Antisana ad Cerro de la Media Luna, 4400 m alt., no date, M.A. Stuebel 231 (holotype: [not found]; isotype: US (US75324 fragm.)). </comment></tp:nomenclature-citation><tp:nomenclature-citation><tp:taxon-name>
                  <tp:taxon-name-part taxon-name-part-type="genus" reg="Agrostis"/>
                  <tp:taxon-name-part taxon-name-part-type="species" reg="stuebelii"/>
                </tp:taxon-name><comment>= <tp:taxon-name><tp:taxon-name-part taxon-name-part-type="genus" reg="Agrostis">Agrostis</tp:taxon-name-part> <tp:taxon-name-part taxon-name-part-type="species" reg="stuebelii">stuebelii</tp:taxon-name-part></tp:taxon-name> Pilg., Bot. Jahrb. Syst. 25 (5): 714. 1898. Type: Colombia. Tolima: in monte ignivomo Tolima fere ad nivis limitem adscendens, no date, Stuebel 198 (lectotype, designated here: US ex B (US00902474!); isolectotype: US ex B (US00902473!)). Syntype: Colombia. In monte ignivomo Purace copiose, ubi usque adcineris conum reperiteur, no date, Stuebel 298 (SI ex US (SI000509 [image!], US ex B (US75325)). </comment></tp:nomenclature-citation></tp:nomenclature-citation-list></tp:nomenclature><tp:treatment-sec sec-type="material" id="SECID0EVBBI"><title>Type.</title><p>Colombia [Ecuador]. Crescit in cacumine monte Pichincha [On Pichincha at the limits of perpetual snow], 15676 ft [4778 m alt. based on protologue; 15000 ft written on isotypes], no date [21 Jan. 1856 on GH isotype], W. Jameson 229 (holotype: K; isotypes: GH (GH00221375 [image!]), P (P00740550 [image!]), US (US843246 fragm. ex K)).</p></tp:treatment-sec><tp:treatment-sec sec-type="description" id="SECID0E1BBI"><title>Description.</title><p><bold>Perennial herbs</bold>, tussock-forming or laxly to densely tufted, usually with short ascending rhizomes. <bold>Tillers</bold> extravaginal and intravaginal, with cataphylls usually present. <bold>Culms</bold> 15−30 cm tall, erect, rigid and thickened, with 0 nodes exerted at flowering, smooth or scaberulous. <bold>Leaves</bold> usually more-or-less evenly spread along the culm, sometimes congested basally, glabrous, usually densely scabrous; <bold>ligules</bold> 3−8 mm long, of upper culm 4−8 mm long, usually scarious (at least in part), triangular and obtuse to acute, moderately to strongly decurrent with the sheath, abaxial surface scaberulous to scabrous; <bold>blades</bold> 3−12 cm long, 2−6 mm wide when opened out, flat or folded, sometimes somewhat involute towards their apices, straight or slightly recurved, subcoriaceous to coriaceous, surfaces and margins usually densely scabrous throughout, apices naviculate-acute. <bold>Panicles</bold> 5−12.7 cm long × 1−1.7(−2.5) cm wide, densely congested, spikelike, sometimes interrupted towards the base, usually exerted from the basal foliage or sometimes subincluded, lateral branches with spikelets usually present almost to the base, upper lateral branches short and held close to the central inflorescence axis, central axis and panicle branches moderately to densely scabrous; <bold>pedicels</bold> 0.7−4 mm long, usually shorter than their spikelets, not obviously dilated at their apex, scabrous. <bold>Spikelets</bold> (not including awn) 3–4.2 mm long; <bold>glumes</bold> equal or subequal, 1-veined, keels smooth or lightly scabrous, surfaces smooth, apices acuminate; <bold>floret</bold> usually c. ½ the length of the glumes, rarely slightly longer; <bold>calluses</bold> pilose with 2 sparse tufts of short hairs on the lateral sides; <bold>lemmas</bold> 1.5−2 mm long, glabrous, smooth, 5-veined, apex truncate, denticulate, awned, awn 2−2.8 mm long, inserted in the lower ½ of the dorsal keel, exerted from the glumes, geniculate, twisted, persistant; <bold>paleas</bold> absent or 0.1−0.2 mm long, &lt; ¼ the length of the lemma; <bold>rachilla</bold> absent; <bold>anthers</bold> (0.5−)0.6−0.8(−1) mm long.</p><fig id="F5" position="float" orientation="portrait"><object-id xmlns:xlink="http://www.w3.org/1999/xlink" content-type="doi" xlink:type="simple">10.3897/phytokeys.151.50538.figure5</object-id><object-id xmlns:xlink="http://www.w3.org/1999/xlink" content-type="arpha" xlink:type="simple">52DC3C9A-799C-5961-8FB1-60294200960A</object-id><label>Figure 5.</label><caption><p><italic><tp:taxon-name><tp:taxon-name-part taxon-name-part-type="genus" reg="Agrostis">Agrostis</tp:taxon-name-part> <tp:taxon-name-part taxon-name-part-type="species" reg="foliata">foliata</tp:taxon-name-part></tp:taxon-name></italic><bold>A</bold> whole plant <bold>B</bold> flag ligule and portion of inflorescence. Image <bold>A</bold> Sylvester 3151 (FMB) <bold>B</bold> Grubb 306 (US2304908).</p></caption><graphic xmlns:xlink="http://www.w3.org/1999/xlink" xlink:href="phytokeys-151-107-g005.jpg" position="float" orientation="portrait" xlink:type="simple" id="oo_424843.jpg"><uri content-type="original_file" xlink:type="simple">https://binary.pensoft.net/fig/424843</uri></graphic></fig></tp:treatment-sec><tp:treatment-sec sec-type="distribution" id="SECID0EAEBI"><title>Distribution and ecology.</title><p>Colombia, Venezuela, Ecuador, Peru. High-elevation superpáramo and subnival vegetation in the puna grasslands of Peru. In Boyacá, found in superpáramos, &gt; 4300 m alt.</p></tp:treatment-sec><tp:treatment-sec sec-type="material" id="SECID0EFEBI"><title>Other specimens examined.</title><p>Colombia. <bold>Boyacá</bold>: Munic. Chiscas, Páramo de Chacaritas, arribando a la morrena, <named-content xmlns:xlink="http://www.w3.org/1999/xlink" content-type="dwc:verbatimCoordinates" xlink:type="simple"><named-content content-type="geo-json" specific-use="{&#34;type&#34;:&#34;Point&#34;,&#34;coordinates&#34;:[-72.388990,6.617790]}" id="NCID0EQEBI" xlink:type="simple">6.61779N, 72.38899W</named-content></named-content>, 4354 m alt., 4 Mar. 2018, S.P. Sylvester 3130 (FMB, K, US); Munic. Chiscas, Páramo el Penon, Chiscas, <named-content xmlns:xlink="http://www.w3.org/1999/xlink" content-type="dwc:verbatimCoordinates" xlink:type="simple"><named-content content-type="geo-json" specific-use="{&#34;type&#34;:&#34;Point&#34;,&#34;coordinates&#34;:[-72.400730,6.630120]}" id="NCID0EYEBI" xlink:type="simple">6.63012N, 72.40073W</named-content></named-content>, 4172 m alt., vegetación de pajonal frailejonal, páramo húmedo, 3 Mar. 2018, S.P. Sylvester 3151 (FMB, K, US); Sierra Nevada del Cocuy, 4600 m alt., tufted grass in loose soil, 6 Aug. 1957, P.J. Grubb 306 (US2304908; US2433280); Sierra Nevada del Cocuy, alto valle de Las Lagunillas, [<named-content xmlns:xlink="http://www.w3.org/1999/xlink" content-type="dwc:verbatimCoordinates" xlink:type="simple"><named-content content-type="geo-json" specific-use="{&#34;type&#34;:&#34;Point&#34;,&#34;coordinates&#34;:[-72.330000,6.346900]}" id="NCID0EAFBI" xlink:type="simple">6.3469N, 72.33W</named-content></named-content>], 4000–4300 m alt., 12 Sept. 1938, J. Cuatrecasas 1466 (US2780332); 1467 (US1772999); 1474 (US1773004; US2855551); Sierra Nevada del Cocuy, Páramo Cóncavo, Superpáramo, abrigo rocoso, denominado Cueva de los Hombres, 3 km aprox. al N del morro Pulpito del Diablo, [6.3995N, 72.3122W], 4350 m alt., gramínea cerca del abrigo, asociada con <italic><tp:taxon-name><tp:taxon-name-part taxon-name-part-type="genus" reg="Senecio">Senecio</tp:taxon-name-part> <tp:taxon-name-part taxon-name-part-type="species" reg="guicanensis">guicanensis</tp:taxon-name-part></tp:taxon-name></italic>, 28 Feb. 1973, A.M. Cleef 8609 (US2785677); Sierra Nevada del Cocuy, Quebrada Bocatoma, superpáramo 2 km al E de la Laguna Pintada, [<named-content xmlns:xlink="http://www.w3.org/1999/xlink" content-type="dwc:verbatimCoordinates" xlink:type="simple"><named-content content-type="geo-json" specific-use="{&#34;type&#34;:&#34;Point&#34;,&#34;coordinates&#34;:[-72.316700,6.479500]}" id="NCID0ETFBI" xlink:type="simple">6.4795N, 72.3167W</named-content></named-content>], 4280 m alt., playa arenosa húmeda con gramíneas, <italic><tp:taxon-name><tp:taxon-name-part taxon-name-part-type="genus" reg="Ditrichum">Ditrichum</tp:taxon-name-part></tp:taxon-name></italic> sp. y algas terrestres, gramínea muy común, 5 Oct. 1972, A.M. Cleef 5862 (US3207543); Sierra Nevada del Cocuy, Quebrada Bocatoma, superpáramo, [<named-content xmlns:xlink="http://www.w3.org/1999/xlink" content-type="dwc:verbatimCoordinates" xlink:type="simple"><named-content content-type="geo-json" specific-use="{&#34;type&#34;:&#34;Point&#34;,&#34;coordinates&#34;:[-72.316700,6.479500]}" id="NCID0ECGBI" xlink:type="simple">6.4795N, 72.3167W</named-content></named-content>], 4310 m alt., playa arenosa húmeda con gramíneas y cianófitos terrestres de la lagunita central, gramínea común, 04 Oct. 1972, A.M. Cleef 5792 (US2797551); <bold>Caldas</bold>: Nevado del Ruiz, superpáramo, vallecitos poco húmedos, Arenales 1 km al SW del Refugio cerca del empalme de la carretera, [<named-content xmlns:xlink="http://www.w3.org/1999/xlink" content-type="dwc:verbatimCoordinates" xlink:type="simple"><named-content content-type="geo-json" specific-use="{&#34;type&#34;:&#34;Point&#34;,&#34;coordinates&#34;:[-75.350800,4.895600]}" id="NCID0EMGBI" xlink:type="simple">4.8956N, 75.3508W</named-content></named-content>], 4680 m alt., 18 Mar. 1972, A.M. Cleef 2398 (US2785739).</p></tp:treatment-sec><tp:treatment-sec sec-type="notes" id="SECID0ERGBI"><title>Notes.</title><p>Two syntypes of <italic><tp:taxon-name><tp:taxon-name-part taxon-name-part-type="genus" reg="Agrostis">A.</tp:taxon-name-part> <tp:taxon-name-part taxon-name-part-type="species" reg="stuebelii">stuebelii</tp:taxon-name-part></tp:taxon-name></italic> were noted in Pilger’s protologue of <italic><tp:taxon-name><tp:taxon-name-part taxon-name-part-type="genus" reg="Agrostis">Agrostis</tp:taxon-name-part> <tp:taxon-name-part taxon-name-part-type="species" reg="stuebelii">stuebelii</tp:taxon-name-part></tp:taxon-name></italic>. We lectotypify the name on the best material at US that includes one flowering and one non-flowering plant, with the bases of the plants well preserved. We were unable to locate the two duplicates of the lectotype at B, from which the US material was taken.</p></tp:treatment-sec><tp:treatment-sec sec-type="Similar species" id="SECID0ENHBI"><title>Similar species.</title><p>See notes under <italic><tp:taxon-name><tp:taxon-name-part taxon-name-part-type="genus" reg="Agrostis">A.</tp:taxon-name-part> <tp:taxon-name-part taxon-name-part-type="species" reg="boyacensis">boyacensis</tp:taxon-name-part></tp:taxon-name></italic>. <italic><tp:taxon-name><tp:taxon-name-part taxon-name-part-type="genus" reg="Agrostis">Agrostis</tp:taxon-name-part> <tp:taxon-name-part taxon-name-part-type="species" reg="tolucensis">tolucensis</tp:taxon-name-part></tp:taxon-name></italic> can sometimes have leaf blades wider than usual (up to 5 mm wide when opened out), but can usually be differentiated by a) the flag ligules being shorter, 2–4(–6.2) mm long (vs. 4–8 mm long in <italic><tp:taxon-name><tp:taxon-name-part taxon-name-part-type="genus" reg="Agrostis">A.</tp:taxon-name-part> <tp:taxon-name-part taxon-name-part-type="species" reg="foliata">foliata</tp:taxon-name-part></tp:taxon-name></italic>); b) the spikelets often being shorter, 2−3(−3.6) mm long (vs. 3–4.2 mm long in <italic><tp:taxon-name><tp:taxon-name-part taxon-name-part-type="genus" reg="Agrostis">A.</tp:taxon-name-part> <tp:taxon-name-part taxon-name-part-type="species" reg="foliata">foliata</tp:taxon-name-part></tp:taxon-name></italic>); c) florets usually over half the length of the glumes (vs. usually c. ½ the length of the glumes, rarely slightly longer in <italic><tp:taxon-name><tp:taxon-name-part taxon-name-part-type="genus" reg="Agrostis">A.</tp:taxon-name-part> <tp:taxon-name-part taxon-name-part-type="species" reg="foliata">foliata</tp:taxon-name-part></tp:taxon-name></italic>); and d) primary panicle branches often shorter, 0.5–1.5 cm long, (vs. up to 7 cm long in <italic><tp:taxon-name><tp:taxon-name-part taxon-name-part-type="genus" reg="Agrostis">A.</tp:taxon-name-part> <tp:taxon-name-part taxon-name-part-type="species" reg="foliata">foliata</tp:taxon-name-part></tp:taxon-name></italic>), among other characteristics.</p></tp:treatment-sec></tp:taxon-treatment>
