# Supplementary material for: Agrostis and Podagrostis (Agrostidinae, Poaceae) from páramos of Boyacá, Colombia: synoptic taxonomy including a key to Colombian species
Source: PhytoKeys. 2020 Jun 24;151:107–60. doi: 10.3897/phytokeys.151.50538 (PMC7329918; doi:10.3897/phytokeys.151.50538)
Supplement: XML Treatment for Agrostis cf. imberbis [file phytokeys.151.50538-treatment6.xml]

<!DOCTYPE tp:taxon-treatment
  PUBLIC "-//TaxonX//DTD Taxonomic Treatment Publishing DTD v0 20100105//EN" "tax-treatment-NSO.dtd">
<tp:taxon-treatment xmlns:tp="http://www.plazi.org/taxpub"><tp:treatment-meta><kwd-group><label>Taxon classification</label><kwd><named-content xmlns:xlink="http://www.w3.org/1999/xlink" content-type="kingdom">Plantae</named-content></kwd><kwd><named-content xmlns:xlink="http://www.w3.org/1999/xlink" content-type="order">Poales</named-content></kwd><kwd><named-content xmlns:xlink="http://www.w3.org/1999/xlink" content-type="family">Poaceae</named-content></kwd></kwd-group><mixed-citation publication-type="journal"><person-group><name><surname>Sylvester</surname><given-names>Steven P.</given-names></name><name><surname>Cuta-Alarcon</surname><given-names>Lia E.</given-names></name><name><surname>Bravo-Pedraza</surname><given-names>William J.</given-names></name><name><surname>Soreng</surname><given-names>Robert J.</given-names></name></person-group><article-title><italic><tp:taxon-name><tp:taxon-name-part taxon-name-part-type="genus" reg="Agrostis">Agrostis</tp:taxon-name-part></tp:taxon-name></italic> and <italic><tp:taxon-name><tp:taxon-name-part taxon-name-part-type="genus" reg="Podagrostis">Podagrostis</tp:taxon-name-part></tp:taxon-name></italic> (<tp:taxon-name><tp:taxon-name-part taxon-name-part-type="subtribe">Agrostidinae</tp:taxon-name-part></tp:taxon-name>, <tp:taxon-name><tp:taxon-name-part taxon-name-part-type="family">Poaceae</tp:taxon-name-part></tp:taxon-name>) from páramos of Boyacá, Colombia: synoptic taxonomy including a key to Colombian species</article-title><source>PhytoKeys</source><day>24</day><month>6</month><year>2020</year><volume>151</volume><fpage>107</fpage><lpage>160</lpage><pub-id pub-id-type="doi">10.3897/phytokeys.151.50538</pub-id></mixed-citation></tp:treatment-meta><tp:nomenclature><tp:taxon-name><object-id xmlns:xlink="http://www.w3.org/1999/xlink" content-type="arpha" xlink:type="simple">4E7CFCB1-729C-5040-8D8C-94AC584BC6C6</object-id>
              <tp:taxon-name-part taxon-name-part-type="genus" reg="Agrostis">Agrostis</tp:taxon-name-part>
              <tp:taxon-name-part taxon-name-part-type="uncertainty-rank">cf.</tp:taxon-name-part>
              <tp:taxon-name-part taxon-name-part-type="species" reg="imberbis">imberbis</tp:taxon-name-part>
            </tp:taxon-name><tp:taxon-authority>Phil. Anales Univ. Chile 94: 11. 1896</tp:taxon-authority><xref ref-type="fig" rid="F6">Fig. 6</xref><tp:nomenclature-citation-list><tp:nomenclature-citation><tp:taxon-name>
                  <tp:taxon-name-part taxon-name-part-type="genus" reg="Agrostis"/>
                  <tp:taxon-name-part taxon-name-part-type="species" reg="stenophylla"/>
                </tp:taxon-name><comment>= <tp:taxon-name><tp:taxon-name-part taxon-name-part-type="genus" reg="Agrostis">Agrostis</tp:taxon-name-part> <tp:taxon-name-part taxon-name-part-type="species" reg="stenophylla">stenophylla</tp:taxon-name-part></tp:taxon-name> Phil., Anales Univ. Chile 94: 10. 1896. Type: Chile. Bío-Bío: Baños de Chillán, Jan. 1878, Philippi s.n. [“146” in Herb. R. A. Phillippi s.d.; “No. 18 (II)” on SGO000000043 isotype] (holotype: SGO-PHIL (SGO-PHIL146); isotypes: BAA (BAA00000030 [image!]), BM (BM000938541 [image!]), SGO (SGO000000043 [image!], SGO000000061 [image!], SGO000000062 [image!]), US (US00156498! fragm. ex SGO-PHIL146), W (W19160040646 [image!])). </comment></tp:nomenclature-citation><tp:nomenclature-citation><tp:taxon-name>
                  <tp:taxon-name-part taxon-name-part-type="genus" reg="Agrostis"/>
                  <tp:taxon-name-part taxon-name-part-type="species" reg="scotantha"/>
                </tp:taxon-name><comment>= <tp:taxon-name><tp:taxon-name-part taxon-name-part-type="genus" reg="Agrostis">Agrostis</tp:taxon-name-part> <tp:taxon-name-part taxon-name-part-type="species" reg="scotantha">scotantha</tp:taxon-name-part></tp:taxon-name> Phil., Anales Univ. Chile 94: 16. 1896. Type: Chile. Araucanía: La Cueva, Jan. 1887, C. Rahmer s.n. [“183” in Herb. R. A. Phillippi s.d.] (holotype: SGO-PHIL (SGO-PHIL183); isotypes: BAA (BAA00000728 [image!] fragm. ex SGO-PHIL183, BAA00000729 [image!] fragm. ex B), SGO (SGO000000055 [image!], SGO000000056 [image!]), US (US00156493! fragm. ex SGO-PHIL183), W (W19160040640 [image!])). </comment></tp:nomenclature-citation><tp:nomenclature-citation><tp:taxon-name>
                  <tp:taxon-name-part taxon-name-part-type="genus" reg="Agrostis"/>
                  <tp:taxon-name-part taxon-name-part-type="species" reg="moyanoi"/>
                  <tp:taxon-name-part taxon-name-part-type="variety" reg="plicatifolia"/>
                </tp:taxon-name><comment>= <tp:taxon-name><tp:taxon-name-part taxon-name-part-type="genus" reg="Agrostis">Agrostis</tp:taxon-name-part> <tp:taxon-name-part taxon-name-part-type="species" reg="moyanoi">moyanoi</tp:taxon-name-part> <tp:taxon-name-part taxon-name-part-type="authority">Speg.</tp:taxon-name-part> <tp:taxon-name-part taxon-name-part-type="infraspecific-rank">var.</tp:taxon-name-part> <tp:taxon-name-part taxon-name-part-type="variety" reg="plicatifolia">plicatifolia</tp:taxon-name-part></tp:taxon-name> Speg., Anales Mus. Nac. Buenos Aires 7: 189. 1902. Type: Argentina. Chubut: Corcovado, Oct. 1901, N. Illin 2550 (holotype: LP (LP001364 [image!]; isotypes: BAA (BAA00000023 [image!])). </comment></tp:nomenclature-citation></tp:nomenclature-citation-list></tp:nomenclature><tp:treatment-sec sec-type="material" id="SECID0ESMBI"><title>Type.</title><p>Chile. Ñuble: Valle de las Nieblas, Chillán, Jan. 1877, sin col. s.n. [“185” in Herb. R. A. Phillippi s.d.] (holotype: SGO-PHIL (SGO-PHIL185); isotypes: BAA (BAA00001345 [image!]), BM (BM000938537 [image!]), SGO (SGO000000042 [image!], SGO000000044 [image!], US (US00156439! fragm. ex SGO-PHIL-185), W (W19160040633 [image!])).</p></tp:treatment-sec><tp:treatment-sec sec-type="description" id="SECID0EXMBI"><title>Description.</title><p><bold>Perennial herbs</bold>, laxly to densely tufted, sometimes stooling, with laterally tending or ascending pseudostolons, or rhizomatous with rhizomes ascending or vertical. <bold>Tillers</bold> intravaginal and extravaginal, with cataphylls usually present. <bold>Culms</bold> (7−)24−60(−65) cm tall, usually decumbent at their base or slightly creeping and rooting from the nodes, rarely completely erect, firm, with (0−)1−2 nodes exerted at flowering, smooth or scaberulous. <bold>Leaves</bold> usually mostly basal in first seasons growth, becoming mostly cauline as plant ages, glabrous, usually scaberulous with undeveloped scabers throughout, sometimes notably scabrous throughout; <bold>ligules</bold> 2.5−6.7(−10) mm long, of upper culm (2.8−)3−6.7(−10) mm long, usually scarious (at least in part), acute to acuminate, sometimes fimbriate, strongly decurrent with the sheath, abaxial surface scabrous; <bold>blades</bold> 2.8−9(−11) cm long, 0.5−1 mm wide in diameter as rolled or folded, convolute, involute, or conduplicate, rigid, abaxial surface smooth to scaberulous, adaxial surface lightly scabrous on the veins, apices usually naviculate-acute. <bold>Panicles</bold> (3−)6−12.5(−20) cm long, (0.5−)2−6 cm wide, open to slightly contracted when young, usually ovoid, slightly to greatly exerted from the basal foliage, lateral branches without spikelets near their base and for a long distance, long and ascending or spreading to becoming divaricate at maturity but not held close to the central inflorescence axis, central axis and panicle branches scaberulous; <bold>pedicels</bold> (0.9−)1.5−3.5 mm long, often slightly longer than their spikelets or sometimes shorter, dilated or not at their apex, scaberulous. <bold>Spikelets</bold> (2.3−)2.5−2.7(−3.5) mm long; <bold>glumes</bold> equal or subequal, similar or lower glume slightly wider and longer than the upper, 1-veined, keels usually scabrous in the distal ½−¾, upper glume sometimes completely smooth, apices acute to acuminate; <bold>floret</bold> usually 3/4 the length of the glumes or slightly longer; <bold>calluses</bold> glabrescent, with very sparse short hairs; <bold>lemmas</bold> 1.6−1.8(−2.5) mm long, glabrous, lightly scaberulous throughout or just in distal 1/2, sometimes with just undeveloped scabers as pustulate bases, 5-veined, apex obtuse or truncate, denticulate, muticous, mucronate, or sometimes with a short straight awn to 0.5 mm long, inserted in the middle or upper 1/3 of the lemma and not surpassing the glumes, weak and falling easily; <bold>paleas</bold> usually c. 0.2 mm long, &lt; ¼ the length of the lemma; <bold>rachilla</bold> absent; <bold>anthers</bold> 1−1.2(−2) mm long.</p><fig id="F6" position="float" orientation="portrait"><object-id xmlns:xlink="http://www.w3.org/1999/xlink" content-type="doi" xlink:type="simple">10.3897/phytokeys.151.50538.figure6</object-id><object-id xmlns:xlink="http://www.w3.org/1999/xlink" content-type="arpha" xlink:type="simple">E2C7C12B-0DDC-596E-AC6C-FAD967723B08</object-id><label>Figure 6.</label><caption><p><tp:taxon-name><tp:taxon-name-part taxon-name-part-type="genus" reg="Agrostis">Agrostis</tp:taxon-name-part> <tp:taxon-name-part taxon-name-part-type="uncertainty-rank">cf.</tp:taxon-name-part> <tp:taxon-name-part taxon-name-part-type="species" reg="imberbis">imberbis</tp:taxon-name-part></tp:taxon-name><bold>A</bold> whole plant <bold>B</bold> flag ligule and portion of inflorescence <bold>C</bold> floret, lateral view <bold>D</bold> portion of inflorescence with close-up of spikelets. Images of Cleef 6821 (US2785719), courtesy of United States National Herbarium (US).</p></caption><graphic xmlns:xlink="http://www.w3.org/1999/xlink" xlink:href="phytokeys-151-107-g006.jpg" position="float" orientation="portrait" xlink:type="simple" id="oo_424844.jpg"><uri content-type="original_file" xlink:type="simple">https://binary.pensoft.net/fig/424844</uri></graphic></fig></tp:treatment-sec><tp:treatment-sec sec-type="distribution" id="SECID0E6OBI"><title>Distribution and ecology.</title><p><tp:taxon-name><tp:taxon-name-part taxon-name-part-type="genus" reg="Agrostis">Agrostis</tp:taxon-name-part> <tp:taxon-name-part taxon-name-part-type="uncertainty-rank">cf.</tp:taxon-name-part> <tp:taxon-name-part taxon-name-part-type="species" reg="imberbis">imberbis</tp:taxon-name-part></tp:taxon-name> is a new record for Colombia and páramo vegetation in general, and is not found in the most recent checklist for Colombia (<xref ref-type="bibr" rid="B10">Giraldo-Cañas et al. 2016</xref>), the páramo checklist (<xref ref-type="bibr" rid="B20">Luteyn 1999</xref>) or checklists for Ecuador (<xref ref-type="bibr" rid="B18">Jørgensen and Ulloa-Ulloa 1994</xref>; <xref ref-type="bibr" rid="B17">Jørgensen and León-Yánez 1999</xref>), Venezuela (<xref ref-type="bibr" rid="B16">Hokche et al. 2008</xref>; <xref ref-type="bibr" rid="B2">Bono 2010</xref>), or Costa Rica (<xref ref-type="bibr" rid="B22">Morales-Quirós 2003</xref>) which host páramo vegetation. The species was previously considered to be restricted to Argentina and Chile (<xref ref-type="bibr" rid="B30">Rúgolo de Agrasar 2012</xref>), but has also been recorded for Bolivia (<xref ref-type="bibr" rid="B19">Jørgensen et al. 2014</xref>) and Peru (<xref ref-type="bibr" rid="B5">Davidse et al. 1993</xref>; <xref ref-type="bibr" rid="B34">Soreng et al. 2003 and onwards</xref>; W3TROPICOS-Peru Checklist 2020; Óscar Tovar unpubl. data).</p></tp:treatment-sec><tp:treatment-sec sec-type="material" id="SECID0E5QBI"><title>Additional specimens examined.</title><p><bold>Colombia</bold>. <bold>Boyacá</bold>: Munic. Belén, Páramo de La Rusia, near Páramo El Consuelo, unprotected private land, somewhat disturbed páramo grazed by horses and rodents, dominated by <italic><tp:taxon-name><tp:taxon-name-part taxon-name-part-type="genus" reg="Espeletia">Espeletia</tp:taxon-name-part> <tp:taxon-name-part taxon-name-part-type="species" reg="boyacensis">boyacensis</tp:taxon-name-part></tp:taxon-name></italic> [Cuatrec.], <named-content xmlns:xlink="http://www.w3.org/1999/xlink" content-type="dwc:verbatimCoordinates" xlink:type="simple"><named-content content-type="geo-json" specific-use="{&#34;type&#34;:&#34;Point&#34;,&#34;coordinates&#34;:[-72.571800,6.021460]}" id="NCID0EWRBI" xlink:type="simple">6.02146N, 72.5718W</named-content></named-content>, 3832 m alt., 22 Nov. 2017, M. Vorontsova 2228 (US); Munic. Chiscas, Páramo el Penon, Chiscas, borde de bosque de <italic><tp:taxon-name><tp:taxon-name-part taxon-name-part-type="genus" reg="Polylepis">Polylepis</tp:taxon-name-part></tp:taxon-name></italic>, <named-content xmlns:xlink="http://www.w3.org/1999/xlink" content-type="dwc:verbatimCoordinates" xlink:type="simple"><named-content content-type="geo-json" specific-use="{&#34;type&#34;:&#34;Point&#34;,&#34;coordinates&#34;:[-72.442840,6.595820]}" id="NCID0EFSBI" xlink:type="simple">6.59582N, 72.44284W</named-content></named-content>, 3771 m alt., 5 Mar. 2018, S.P. Sylvester 3159 (K, SI, US); Munic. Chiscas, Páramo de Chacaritas, pajonal frailejonal, cercano al cerro de Chacaritas, con fuerte grado de inclinacion, <named-content xmlns:xlink="http://www.w3.org/1999/xlink" content-type="dwc:verbatimCoordinates" xlink:type="simple"><named-content content-type="geo-json" specific-use="{&#34;type&#34;:&#34;Point&#34;,&#34;coordinates&#34;:[-72.398150,6.631080]}" id="NCID0ENSBI" xlink:type="simple">6.63108N, 72.39815W</named-content></named-content>, 4082 m alt., 5 Mar. 2018, S.P. Sylvester 3144 (FMB, K, SI, UPTC, US); Munic. Duitama, Páramo de La Rusia, NW-N de Duitama, [<named-content xmlns:xlink="http://www.w3.org/1999/xlink" content-type="dwc:verbatimCoordinates" xlink:type="simple"><named-content content-type="geo-json" specific-use="{&#34;type&#34;:&#34;Point&#34;,&#34;coordinates&#34;:[-73.093600,5.928100]}" id="NCID0EVSBI" xlink:type="simple">5.9281N, 73.0936W</named-content></named-content>], 3600 m alt., aislada, vertiente seca con <italic><tp:taxon-name><tp:taxon-name-part taxon-name-part-type="genus" reg="Calamagrostis">Calamagrostis</tp:taxon-name-part> <tp:taxon-name-part taxon-name-part-type="species" reg="effusa">effusa</tp:taxon-name-part></tp:taxon-name></italic> [<italic><tp:taxon-name><tp:taxon-name-part taxon-name-part-type="genus" reg="Paramochloa">Paramochloa</tp:taxon-name-part> <tp:taxon-name-part taxon-name-part-type="species" reg="effusa">effusa</tp:taxon-name-part></tp:taxon-name></italic>] predominante, asociada con <italic><tp:taxon-name><tp:taxon-name-part taxon-name-part-type="genus" reg="Espeletia">Espeletia</tp:taxon-name-part> <tp:taxon-name-part taxon-name-part-type="species" reg="boyacensis">boyacensis</tp:taxon-name-part></tp:taxon-name></italic> y <italic><tp:taxon-name><tp:taxon-name-part taxon-name-part-type="genus" reg="Acaena">Acaena</tp:taxon-name-part> <tp:taxon-name-part taxon-name-part-type="species" reg="cylindristachya">cylindristachya</tp:taxon-name-part></tp:taxon-name></italic>, gramínea muy abundante, 7 Dec. 1972, A.M. Cleef 6821 (US2785719); Munic. Duitama, Páramo de La Rusia, vía que conduce a vereda de Avendanos, páramo semi-perturbado, pastado por cabras y quemado regularmente hasta hace 1 año, <named-content xmlns:xlink="http://www.w3.org/1999/xlink" content-type="dwc:verbatimCoordinates" xlink:type="simple"><named-content content-type="geo-json" specific-use="{&#34;type&#34;:&#34;Point&#34;,&#34;coordinates&#34;:[-73.090970,5.950110]}" id="NCID0EJUBI" xlink:type="simple">5.95011N, 73.09097W</named-content></named-content>, 3795 m alt., 1 Oct. 2017, S.P. Sylvester 3014 (COL, FMB, K, SI, US); <named-content xmlns:xlink="http://www.w3.org/1999/xlink" content-type="dwc:verbatimCoordinates" xlink:type="simple"><named-content content-type="geo-json" specific-use="{&#34;type&#34;:&#34;Point&#34;,&#34;coordinates&#34;:[-73.079800,5.932467]}" id="NCID0ERUBI" xlink:type="simple">5.9324667N, 73.0798W</named-content></named-content>, 3726 m alt., 4 Oct. 2017, S.P. Sylvester 3029 (FMB, US); S.P. Sylvester 3031 (K, US); [Munic. El Cocuy and Soatá,] between Soatá and Cocuy, Páramo del Alto del Escobal, [<named-content xmlns:xlink="http://www.w3.org/1999/xlink" content-type="dwc:verbatimCoordinates" xlink:type="simple"><named-content content-type="geo-json" specific-use="{&#34;type&#34;:&#34;Point&#34;,&#34;coordinates&#34;:[-72.548300,6.351400]}" id="NCID0EZUBI" xlink:type="simple">6.3514N, 72.5483W</named-content></named-content>], 3750 m alt., 8 Oct 1938, J. Cuatrecasas 1232 (US1772922).</p></tp:treatment-sec><tp:treatment-sec sec-type="notes" id="SECID0E5UBI"><title>Notes.</title><p>Specimens studied from Boyacá match most characteristics of <italic><tp:taxon-name><tp:taxon-name-part taxon-name-part-type="genus" reg="Agrostis">A.</tp:taxon-name-part> <tp:taxon-name-part taxon-name-part-type="species" reg="imberbis">imberbis</tp:taxon-name-part></tp:taxon-name></italic> apart from sometimes the leaf blade abaxial surfaces being scaberulous, albeit with silica ‘pustules’ present throughout that sometimes developed into short hooks, and spikelets sometimes being shorter, to 2.3 mm long. <xref ref-type="bibr" rid="B30">Rúgolo de Agrasar (2012)</xref> mentions leaf blades can be smooth in <italic><tp:taxon-name><tp:taxon-name-part taxon-name-part-type="genus" reg="Agrostis">A.</tp:taxon-name-part> <tp:taxon-name-part taxon-name-part-type="species" reg="imberbis">imberbis</tp:taxon-name-part></tp:taxon-name></italic> under exceptional circumstances. Characters that are diagnostic for the species, such as narrow, rolled (convolute or involute) or conduplicate, rigid blades, long acuminate scarious ligules, usually large spikelets &gt; 2.5 mm long, and glabrescent calluses, were all present on the specimens studied from Boyacá. Given its disjunct distribution and slight differences in morphology, coupled with knowledge that other widespread species such as <italic><tp:taxon-name><tp:taxon-name-part taxon-name-part-type="genus" reg="Agrostis">A.</tp:taxon-name-part> <tp:taxon-name-part taxon-name-part-type="species" reg="perennans">perennans</tp:taxon-name-part></tp:taxon-name></italic> are actually numerous evolutionarily distinct taxa (Konstantin Romaschenko pers. communication), we refer to this species with ‘cf.’ to highlight that it needs to be checked in a molecular framework.</p><p>The species has a variable level of panicle congestion depending on the stage of maturity.</p></tp:treatment-sec><tp:treatment-sec sec-type="Similar species" id="SECID0EKWBI"><title>Similar species.</title><p><italic><tp:taxon-name><tp:taxon-name-part taxon-name-part-type="genus" reg="Agrostis">Agrostis</tp:taxon-name-part> <tp:taxon-name-part taxon-name-part-type="species" reg="subrepens">subrepens</tp:taxon-name-part></tp:taxon-name></italic>, a species described from Mexico and whose presence in Colombia is uncertain (see notes on <italic><tp:taxon-name><tp:taxon-name-part taxon-name-part-type="genus" reg="Agrostis">A.</tp:taxon-name-part> <tp:taxon-name-part taxon-name-part-type="species" reg="subrepens">subrepens</tp:taxon-name-part></tp:taxon-name></italic> under ‘Excluded species’ at the end of the taxonomic treatment), and <tp:taxon-name><tp:taxon-name-part taxon-name-part-type="genus" reg="Agrostis">A.</tp:taxon-name-part> <tp:taxon-name-part taxon-name-part-type="uncertainty-rank">cf.</tp:taxon-name-part> <tp:taxon-name-part taxon-name-part-type="species" reg="imberbis">imberbis</tp:taxon-name-part></tp:taxon-name> share similar morphologies. This includes the habit being decumbent and stooling, appearing rhizomatous or pseudostoloniferous, blades being convolute and rigid, and panicles usually large and open with spikelets that have a similar shape and size with lemmas lacking notable awns, ligules being strongly decurrent with the sheath and usually scarious (at least in part), and anthers &gt; 1 mm long. While culm and panicle size are generally larger and anthers are often shorter in <italic><tp:taxon-name><tp:taxon-name-part taxon-name-part-type="genus" reg="Agrostis">A.</tp:taxon-name-part> <tp:taxon-name-part taxon-name-part-type="species" reg="subrepens">subrepens</tp:taxon-name-part></tp:taxon-name></italic>, some overlap occurs with <italic><tp:taxon-name><tp:taxon-name-part taxon-name-part-type="genus" reg="Agrostis">A.</tp:taxon-name-part> <tp:taxon-name-part taxon-name-part-type="species" reg="imberbis">imberbis</tp:taxon-name-part></tp:taxon-name></italic>, with ligule shape and size seeming to be the only solid character to differentiate them. <italic><tp:taxon-name><tp:taxon-name-part taxon-name-part-type="genus" reg="Agrostis">Agrostis</tp:taxon-name-part> <tp:taxon-name-part taxon-name-part-type="species" reg="subrepens">subrepens</tp:taxon-name-part></tp:taxon-name></italic> has shorter (&lt; 2.2 mm long), obtuse upper culm ligules while <tp:taxon-name><tp:taxon-name-part taxon-name-part-type="genus" reg="Agrostis">A.</tp:taxon-name-part> <tp:taxon-name-part taxon-name-part-type="uncertainty-rank">cf.</tp:taxon-name-part> <tp:taxon-name-part taxon-name-part-type="species" reg="imberbis">imberbis</tp:taxon-name-part></tp:taxon-name> has acute to acuminate upper culm ligules (2.8−)3−6.7(−10) mm long.</p><p><italic><tp:taxon-name><tp:taxon-name-part taxon-name-part-type="genus" reg="Agrostis">Agrostis</tp:taxon-name-part> <tp:taxon-name-part taxon-name-part-type="species" reg="perennans">perennans</tp:taxon-name-part></tp:taxon-name></italic> s.l. can sometimes have involute and rigid basal blades, but the upper culm blades are flat and lax, unlike those of <tp:taxon-name><tp:taxon-name-part taxon-name-part-type="genus" reg="Agrostis">A.</tp:taxon-name-part> <tp:taxon-name-part taxon-name-part-type="uncertainty-rank">cf.</tp:taxon-name-part> <tp:taxon-name-part taxon-name-part-type="species" reg="imberbis">imberbis</tp:taxon-name-part></tp:taxon-name>, which are rigid and convolute, involute, or strongly conduplicate throughout. The ligules in <italic><tp:taxon-name><tp:taxon-name-part taxon-name-part-type="genus" reg="Agrostis">A.</tp:taxon-name-part> <tp:taxon-name-part taxon-name-part-type="species" reg="perennans">perennans</tp:taxon-name-part></tp:taxon-name></italic> s.l. are also usually shorter, with ligules of basal leaves and tillers 0.5−2.5 mm long, while those of <tp:taxon-name><tp:taxon-name-part taxon-name-part-type="genus" reg="Agrostis">A.</tp:taxon-name-part> <tp:taxon-name-part taxon-name-part-type="uncertainty-rank">cf.</tp:taxon-name-part> <tp:taxon-name-part taxon-name-part-type="species" reg="imberbis">imberbis</tp:taxon-name-part></tp:taxon-name> are &gt; 2.5 mm long. Ligule apices of <italic><tp:taxon-name><tp:taxon-name-part taxon-name-part-type="genus" reg="Agrostis">A.</tp:taxon-name-part> <tp:taxon-name-part taxon-name-part-type="species" reg="perennans">perennans</tp:taxon-name-part></tp:taxon-name></italic> s.l. are also truncate or obtuse-triangular, unlike the acute or long acuminate ligules of <tp:taxon-name><tp:taxon-name-part taxon-name-part-type="genus" reg="Agrostis">A.</tp:taxon-name-part> <tp:taxon-name-part taxon-name-part-type="uncertainty-rank">cf.</tp:taxon-name-part> <tp:taxon-name-part taxon-name-part-type="species" reg="imberbis">imberbis</tp:taxon-name-part></tp:taxon-name>.</p><p><italic><tp:taxon-name><tp:taxon-name-part taxon-name-part-type="genus" reg="Agrostis">Agrostis</tp:taxon-name-part> <tp:taxon-name-part taxon-name-part-type="species" reg="vinealis">vinealis</tp:taxon-name-part></tp:taxon-name></italic> Schreb., a species not recorded for Colombia, but found introduced and naturalized in Argentina and Chile (<xref ref-type="bibr" rid="B33">Soreng and Peterson 2003</xref>; <xref ref-type="bibr" rid="B30">Rúgolo de Agrasar 2012</xref>), bears similarities in terms of overall habit, being notably rhizomatous and having mainly basal leaves and an exerted open panicle that becomes congested after flowering, as well as other similarities such as the palea being reduced and awns sometimes absent (but usually with a persistent, geniculate and twisted, awn to 4 mm long, inserted near the base of the lemma). <italic><tp:taxon-name><tp:taxon-name-part taxon-name-part-type="genus" reg="Agrostis">Agrostis</tp:taxon-name-part> <tp:taxon-name-part taxon-name-part-type="species" reg="vinealis">vinealis</tp:taxon-name-part></tp:taxon-name></italic> usually has leaf blades that are flat towards the base, although sometimes these are involute and setaceous, and scabrous throughout or at least on the adaxial surface. It can also be differentiated by the ligules being often shorter, of the tillers 1−2.5 mm long, of the upper culms 1−4(−5) mm long, with apices rounded or bluntly pointed (vs. of the tillers &gt; 2.5 mm long, of the upper culms (2.8−)3−6.7(−10) mm long, with apices acute to acuminate in <tp:taxon-name><tp:taxon-name-part taxon-name-part-type="genus" reg="Agrostis">A.</tp:taxon-name-part> <tp:taxon-name-part taxon-name-part-type="uncertainty-rank">cf.</tp:taxon-name-part> <tp:taxon-name-part taxon-name-part-type="species" reg="imberbis">imberbis</tp:taxon-name-part></tp:taxon-name>).</p></tp:treatment-sec><ref-list><ref id="B10"><mixed-citation xmlns:xlink="http://www.w3.org/1999/xlink" xlink:type="simple"><person-group><name name-style="western"><surname>Giraldo-Cañas</surname><given-names>D</given-names></name><name name-style="western"><surname>Londoño</surname><given-names>X</given-names></name><name name-style="western"><surname>Clark</surname><given-names>LG</given-names></name></person-group> (<year>2016</year>) <article-title><tp:taxon-name><tp:taxon-name-part taxon-name-part-type="family">Poaceae</tp:taxon-name-part></tp:taxon-name>.</article-title> In: <person-group><name name-style="western"><surname>Bernal</surname><given-names>R</given-names></name><name name-style="western"><surname>Gradstein</surname><given-names>SR</given-names></name><name name-style="western"><surname>Celis</surname><given-names>M</given-names></name></person-group> (<role>Eds</role>) <issue-title>Catálogo de plantas y líquenes de Colombia (Vol.</issue-title><source>2). Instituto de Ciencias Naturales, Universidad Nacional de Colombia, Bogotá D.C.</source>, <fpage>2127</fpage>–<lpage>2205</lpage>.</mixed-citation></ref><ref id="B20"><mixed-citation xmlns:xlink="http://www.w3.org/1999/xlink" xlink:type="simple"><person-group><name name-style="western"><surname>Luteyn</surname><given-names>JL</given-names></name></person-group> (<year>1999</year>) <article-title>Páramos, a checklist of plant diversity, geographical distribution, and botanical literature.</article-title><source>Memoirs of the New York Botanical Garden</source><volume>84</volume>: <fpage>1</fpage>–<lpage>278</lpage>.</mixed-citation></ref><ref id="B18"><mixed-citation xmlns:xlink="http://www.w3.org/1999/xlink" xlink:type="simple"><person-group><name name-style="western"><surname>Jørgensen</surname><given-names>PM</given-names></name><name name-style="western"><surname>Ulloa-Ulloa</surname><given-names>C</given-names></name></person-group> (<year>1994</year>) <article-title>Seed plants of the high Andes of Ecuador: A checklist.</article-title><source>AAU Reports</source><volume>34</volume>: <fpage>1</fpage>–<lpage>443</lpage>.</mixed-citation></ref><ref id="B17"><mixed-citation xmlns:xlink="http://www.w3.org/1999/xlink" xlink:type="simple"><person-group><name name-style="western"><surname>Jørgensen</surname><given-names>PM</given-names></name><name name-style="western"><surname>León-Yánez</surname><given-names>S [Eds]</given-names></name></person-group> (<year>1999</year>) <article-title>Catalogue of the Vascular Plants of Ecuador.</article-title><source>Monographs in Systematic Botany from the Missouri Botanical Garden</source><volume>75</volume>: <fpage>1</fpage>–<lpage>1181</lpage>.</mixed-citation></ref><ref id="B16"><mixed-citation xmlns:xlink="http://www.w3.org/1999/xlink" xlink:type="simple"><person-group><name name-style="western"><surname>Hokche</surname><given-names>O</given-names></name><name name-style="western"><surname>Berry</surname><given-names>PE</given-names></name><name name-style="western"><surname>Huber</surname><given-names>O [Eds]</given-names></name></person-group> (<year>2008</year>) <source>Nuevo Catálogo de la Flora Vascular de Venezuela.</source><publisher-name>Fundación Instituto Botánico de Venezuela</publisher-name>, <publisher-loc>Caracas</publisher-loc>, <size units="page">859 pp</size>.</mixed-citation></ref><ref id="B2"><mixed-citation xmlns:xlink="http://www.w3.org/1999/xlink" xlink:type="simple"><person-group><name name-style="western"><surname>Bono</surname><given-names>G</given-names></name></person-group> (<year>2010</year>) <article-title><tp:taxon-name><tp:taxon-name-part taxon-name-part-type="family">Poaceae</tp:taxon-name-part></tp:taxon-name>.</article-title> In: <person-group><name name-style="western"><surname>Bono</surname><given-names>G</given-names></name></person-group> (<role>Ed.</role>) <issue-title>Catálogo de la Flora y Vegetación de los Valles de la Vertiente Occidental de los Andes de la Cordillera de Mérida.</issue-title><source>Universita degle Studi di Firenze, Firenze</source>, <fpage>127</fpage>–<lpage>154</lpage>.</mixed-citation></ref><ref id="B22"><mixed-citation xmlns:xlink="http://www.w3.org/1999/xlink" xlink:type="simple"><person-group><name name-style="western"><surname>Morales-Quirós</surname><given-names>JF</given-names></name></person-group> (<year>2003</year>) <article-title><tp:taxon-name><tp:taxon-name-part taxon-name-part-type="family">Poaceae</tp:taxon-name-part></tp:taxon-name>.</article-title> In: <person-group><name name-style="western"><surname>Hammel</surname><given-names>BE</given-names></name><name name-style="western"><surname>Grayum</surname><given-names>MH</given-names></name><name name-style="western"><surname>Herrera-Mora</surname><given-names>C</given-names></name><name name-style="western"><surname>Zamora-Villalobos</surname><given-names>N</given-names></name></person-group> (<role>Eds</role>) <issue-title>Manual of Plants of Costa Rica.</issue-title><source>Monographs in Systematic Botany from the Missouri Botanical Garden 93(3)</source>, <fpage>598</fpage>–<lpage>821</lpage>.</mixed-citation></ref><ref id="B30"><mixed-citation xmlns:xlink="http://www.w3.org/1999/xlink" xlink:type="simple"><person-group><name name-style="western"><surname>Rúgolo de Agrasar</surname><given-names>ZE</given-names></name></person-group> (<year>2012</year>) <article-title><italic><tp:taxon-name><tp:taxon-name-part taxon-name-part-type="genus">Agrostis</tp:taxon-name-part></tp:taxon-name></italic> L.</article-title> In: <person-group><name name-style="western"><surname>Zuloaga</surname><given-names>FO</given-names></name><name name-style="western"><surname>Rúgolo de Agrasar</surname><given-names>ZE</given-names></name><name name-style="western"><surname>Antón</surname><given-names>AM</given-names></name></person-group> (<role>Eds</role>) <issue-title>Flora Argentina.</issue-title><source><tp:taxon-name><tp:taxon-name-part taxon-name-part-type="family">Poaceae</tp:taxon-name-part></tp:taxon-name>: <tp:taxon-name><tp:taxon-name-part taxon-name-part-type="subfamily">Pooideae</tp:taxon-name-part></tp:taxon-name> (Vol. 3 Tomo 2). IBODA-IMBIV, CONICET, Buenos Aires, Argentina</source>, <fpage>102</fpage>–<lpage>125</lpage>.</mixed-citation></ref><ref id="B19"><mixed-citation xmlns:xlink="http://www.w3.org/1999/xlink" xlink:type="simple"><person-group><name name-style="western"><surname>Jørgensen</surname><given-names>PM</given-names></name><name name-style="western"><surname>Nee</surname><given-names>MH</given-names></name><name name-style="western"><surname>Beck</surname><given-names>SG</given-names></name></person-group> (<year>2014</year>) . Catálogo de las plantas vasculares de Bolivia, Monographs in systematic botany from the Missouri Botanical Garden 127(1–2): 1–1744. Missouri Botanical Garden Press, St. Louis.</mixed-citation></ref><ref id="B5"><mixed-citation xmlns:xlink="http://www.w3.org/1999/xlink" xlink:type="simple"><person-group><name name-style="western"><surname>Davidse</surname><given-names>G</given-names></name><name name-style="western"><surname>Brako</surname><given-names>L</given-names></name><name name-style="western"><surname>Tovar</surname><given-names>O</given-names></name></person-group> (<year>1993</year>) <article-title><tp:taxon-name><tp:taxon-name-part taxon-name-part-type="family">Poaceae</tp:taxon-name-part></tp:taxon-name>.</article-title> In: <person-group><name name-style="western"><surname>Brako</surname><given-names>L</given-names></name><name name-style="western"><surname>Zarucchi</surname><given-names>J</given-names></name></person-group> (<role>Eds</role>) <issue-title>Catalogue of the Flowering Plants and Gymnosperms of Peru.</issue-title><source>Monographs in Systematic Botany from the Missouri Botanical Garden</source><volume>45</volume>: <fpage>926</fpage>–<lpage>977</lpage>.</mixed-citation></ref><ref id="B34"><mixed-citation xmlns:xlink="http://www.w3.org/1999/xlink" xlink:type="simple"><person-group><name name-style="western"><surname>Soreng</surname><given-names>RJ</given-names></name><name name-style="western"><surname>Davidse</surname><given-names>G</given-names></name><name name-style="western"><surname>Peterson</surname><given-names>PM</given-names></name><name name-style="western"><surname>Zuloaga</surname><given-names>FO</given-names></name><name name-style="western"><surname>Judziewicz</surname><given-names>EJ</given-names></name><name name-style="western"><surname>Filgueiras</surname><given-names>TS</given-names></name><name name-style="western"><surname>Morrone</surname><given-names>O</given-names></name></person-group> (<year>2003 and onwards</year>). Catalogue of New World Grasses. <ext-link xlink:type="simple" ext-link-type="uri" xlink:href="http://www.tropicos.org/project/">http://www.tropicos.org/project/</ext-link></mixed-citation></ref><ref id="B33"><mixed-citation xmlns:xlink="http://www.w3.org/1999/xlink" xlink:type="simple"><person-group><name name-style="western"><surname>Soreng</surname><given-names>RJ</given-names></name><name name-style="western"><surname>Peterson</surname><given-names>PM</given-names></name></person-group> (<year>2003</year>) <article-title><italic><tp:taxon-name><tp:taxon-name-part taxon-name-part-type="genus">Agrostis</tp:taxon-name-part></tp:taxon-name></italic>.</article-title> In: <person-group><name name-style="western"><surname>Soreng</surname><given-names>RJ</given-names></name><name name-style="western"><surname>Peterson</surname><given-names>PM</given-names></name><name name-style="western"><surname>Davidse</surname><given-names>G</given-names></name><name name-style="western"><surname>Judziewicz</surname><given-names>EJ</given-names></name><name name-style="western"><surname>Zuloaga</surname><given-names>FO</given-names></name><name name-style="western"><surname>Filguieras</surname><given-names>TS</given-names></name><name name-style="western"><surname>Morrone</surname><given-names>O</given-names></name></person-group> (<role>Eds</role>) <issue-title>Catalogue of New World Grasses (Poaceae): IV. Subfamily Pooideae.</issue-title><source>Contributions from the United States National Herbarium</source><volume>48</volume>: <fpage>42</fpage>–<lpage>89</lpage>.</mixed-citation></ref></ref-list></tp:taxon-treatment>
