# Supplementary material for: Agrostis and Podagrostis (Agrostidinae, Poaceae) from páramos of Boyacá, Colombia: synoptic taxonomy including a key to Colombian species
Source: PhytoKeys. 2020 Jun 24;151:107–60. doi: 10.3897/phytokeys.151.50538 (PMC7329918; doi:10.3897/phytokeys.151.50538)
Supplement: XML Treatment for Agrostis mertensii [file phytokeys.151.50538-treatment7.xml]

<!DOCTYPE tp:taxon-treatment
  PUBLIC "-//TaxonX//DTD Taxonomic Treatment Publishing DTD v0 20100105//EN" "tax-treatment-NSO.dtd">
<tp:taxon-treatment xmlns:tp="http://www.plazi.org/taxpub"><tp:treatment-meta><kwd-group><label>Taxon classification</label><kwd><named-content xmlns:xlink="http://www.w3.org/1999/xlink" content-type="kingdom">Plantae</named-content></kwd><kwd><named-content xmlns:xlink="http://www.w3.org/1999/xlink" content-type="order">Poales</named-content></kwd><kwd><named-content xmlns:xlink="http://www.w3.org/1999/xlink" content-type="family">Poaceae</named-content></kwd></kwd-group><mixed-citation publication-type="journal"><person-group><name><surname>Sylvester</surname><given-names>Steven P.</given-names></name><name><surname>Cuta-Alarcon</surname><given-names>Lia E.</given-names></name><name><surname>Bravo-Pedraza</surname><given-names>William J.</given-names></name><name><surname>Soreng</surname><given-names>Robert J.</given-names></name></person-group><article-title><italic><tp:taxon-name><tp:taxon-name-part taxon-name-part-type="genus" reg="Agrostis">Agrostis</tp:taxon-name-part></tp:taxon-name></italic> and <italic><tp:taxon-name><tp:taxon-name-part taxon-name-part-type="genus" reg="Podagrostis">Podagrostis</tp:taxon-name-part></tp:taxon-name></italic> (<tp:taxon-name><tp:taxon-name-part taxon-name-part-type="subtribe">Agrostidinae</tp:taxon-name-part></tp:taxon-name>, <tp:taxon-name><tp:taxon-name-part taxon-name-part-type="family">Poaceae</tp:taxon-name-part></tp:taxon-name>) from páramos of Boyacá, Colombia: synoptic taxonomy including a key to Colombian species</article-title><source>PhytoKeys</source><day>24</day><month>6</month><year>2020</year><volume>151</volume><fpage>107</fpage><lpage>160</lpage><pub-id pub-id-type="doi">10.3897/phytokeys.151.50538</pub-id></mixed-citation></tp:treatment-meta><tp:nomenclature><tp:taxon-name><object-id xmlns:xlink="http://www.w3.org/1999/xlink" content-type="arpha" xlink:type="simple">DED1619C-E72D-5713-9424-FFF7019A50FD</object-id>
              <tp:taxon-name-part taxon-name-part-type="genus" reg="Agrostis">Agrostis</tp:taxon-name-part>
              <tp:taxon-name-part taxon-name-part-type="species" reg="mertensii">mertensii</tp:taxon-name-part>
            </tp:taxon-name><tp:taxon-authority>Trin., Linnaea 10 (3): 302. 1836</tp:taxon-authority><xref ref-type="fig" rid="F7">Fig. 7</xref><tp:nomenclature-citation-list><tp:nomenclature-citation><tp:taxon-name>
                  <tp:taxon-name-part taxon-name-part-type="genus" reg="Agrostis">Agrostis</tp:taxon-name-part> <tp:taxon-name-part taxon-name-part-type="species" reg="laxiflora">laxiflora</tp:taxon-name-part> <tp:taxon-name-part taxon-name-part-type="infraspecific-rank">var.</tp:taxon-name-part> <tp:taxon-name-part taxon-name-part-type="variety" reg="mertensii">mertensii</tp:taxon-name-part></tp:taxon-name><comment>(Trin.) Griseb., Fl. Ross. 4 (13): 442. 1852.</comment></tp:nomenclature-citation><tp:nomenclature-citation><tp:taxon-name>
                  <tp:taxon-name-part taxon-name-part-type="genus" reg="Agrostis">Agrostis</tp:taxon-name-part> <tp:taxon-name-part taxon-name-part-type="species" reg="canina">canina</tp:taxon-name-part> <tp:taxon-name-part taxon-name-part-type="infraspecific-rank">var.</tp:taxon-name-part> <tp:taxon-name-part taxon-name-part-type="variety" reg="mertensii">mertensii</tp:taxon-name-part></tp:taxon-name><comment>(Trin.) Kuntze, Revis. Gen. Pl. 3[3]: 338. 1898.</comment></tp:nomenclature-citation><tp:nomenclature-citation><tp:taxon-name>
                  <tp:taxon-name-part taxon-name-part-type="genus" reg="Agrostis"/>
                  <tp:taxon-name-part taxon-name-part-type="species" reg="boliviana"/>
                </tp:taxon-name><comment>= <tp:taxon-name><tp:taxon-name-part taxon-name-part-type="genus" reg="Agrostis">Agrostis</tp:taxon-name-part> <tp:taxon-name-part taxon-name-part-type="species" reg="boliviana">boliviana</tp:taxon-name-part></tp:taxon-name> Mez, Repert. Spec. Nov. Regni Veg. 18 (1–3): 1. 1922. Type: Bolivia. Pinos bei Tarija, 3000 m alt., 22 Jan. 1904, K.A.G. Fiebrig 2821 (lectotype, designated by <xref ref-type="bibr" rid="B30">Rúgolo de Agrasar (2012</xref>: 115): BAA (BAA00000014 [image!]); isolectotypes: BAA (BAA00000211 [image!] fragm. ex K), G (G00099216 [image!]), K (K000308377 [image!]), L (L0819974 [image!]; L0819973 [image!]); syntypes: Bolivia. Calderillo, 3000 m alt., Mar. 1904, K.A.G. Fiebrig 2905, BAA (BAA00000013 [image!]; BAA00000210 [image!]), E (E00373832 [image!]), G (G00099217 [image!]), GH (GH00221373 [image!]; GH00221374 [image!]), K (K000308376 [image!]), S (S05-10054 [image!])). </comment></tp:nomenclature-citation><tp:nomenclature-citation><tp:taxon-name>
                  <tp:taxon-name-part taxon-name-part-type="genus" reg="Agrostis"/>
                  <tp:taxon-name-part taxon-name-part-type="species" reg="gelida"/>
                </tp:taxon-name><comment>= <tp:taxon-name><tp:taxon-name-part taxon-name-part-type="genus" reg="Agrostis">Agrostis</tp:taxon-name-part> <tp:taxon-name-part taxon-name-part-type="species" reg="gelida">gelida</tp:taxon-name-part></tp:taxon-name> Trin., Mém. Acad. Imp. Sci. Saint-Pétersbourg, Sér. 6, Sci. Math., Seconde Pt. Sci. Nat. 6 (2, Bot.): 343. 1841. Type: Peru. Andibus de Pasco, [ad nives aeternas], E.F. Poeppig s.n. (holotype: LE-TRIN (LE-TRIN1613.01); isotype: US (US75321 fragm.)). Many other heterotypic synonyms. </comment></tp:nomenclature-citation></tp:nomenclature-citation-list></tp:nomenclature><tp:treatment-sec sec-type="material" id="SECID0EHACI"><title>Type.</title><p>USA. Alaska, 1829, D. Mertens s.n. (lectotype, designated by Widen (1971: 52): LE-TRIN (LE-TRIN1622.01, plant 1); isolectotypes: BAA (BAA00001355 [image!] fragm. ex LE-TRIN), S (S-G-263 [image!] fragm. ex LE-TRIN)).</p></tp:treatment-sec><tp:treatment-sec sec-type="description" id="SECID0EMACI"><title>Description.</title><p><bold>Perennial herbs</bold>, tufted, sometimes with short lateral tending rhizomes present or stooling with pseudostolons present. <bold>Tillers</bold> extravaginal, with cataphylls present. <bold>Culms</bold> 20−65 cm tall, erect, ascendant, or geniculate at the base, delicate and slender, with 0−2(−3) nodes exerted at flowering, smooth. <bold>Leaves</bold> mostly cauline but with basal leaves present, glabrous, smooth throughout or finely scaberulous on the blade adaxial surface and margins; <bold>ligules</bold> (0.6−)2−6 mm long, membranous or scarious, obtuse to acuminate, not or slightly to moderately decurrent with the sheath, abaxial surface smooth or scaberulous; <bold>blades</bold> 10−13 cm long, 1−3 mm wide when opened out, usually flat, soft and lax, less often involute and semi-rigid, tiller blades tending to be more involute and thin, semi-rigid, smooth throughout or finely scaberulous on the adaxial surface and/or margins, apices acute to acuminate. <bold>Panicles</bold> 5−15 cm long, c. 4−16 cm wide, open when flowering and mature, congested when immature, lax, ovoid to pyramidal, slightly to usually greatly exerted from the basal foliage, lateral branches without spikelets in the lower ½, long, ascending, spreading, to somewhat divergent and not held close to the central inflorescence axis at flowering or maturity, adpressed when young, central axis and panicle branches scabrous or smooth; <bold>pedicels</bold> 1−6(−15) mm long, sometimes shorter to usually much longer than their spikelets, not or slightly dilated at their apex, smooth or scaberulous. <bold>Spikelets</bold> (not including awn) (2.2−)2.5−3(−4) mm long; <bold>glumes</bold> unequal, the lower slightly longer than the upper by up to c. 0.5 mm, 1-veined, keels smooth to scabrous throughout or more commonly scabrous in the upper half, apices acute; <bold>floret</bold> usually 2/3−3/4 the length of the glumes; <bold>calluses</bold> lightly pilose with 2 sparse lateral tufts of short hairs; <bold>lemmas</bold> 1.7−2 mm long, glabrous, smooth, 5-veined, apex obtuse to acute, 2-dentate, 2−4 mucronate, awned, awn (1.8−)2.5−4.5 mm long, inserted dorsally in the middle or lower third, exerted from the glumes, flexuose to geniculate, twisted, persistant; <bold>paleas</bold> absent or 0.2−0.5 mm long, &lt; ¼ the length of the lemma; <bold>rachilla</bold> absent; <bold>anthers</bold> 0.5−1 mm long.</p><fig id="F7" position="float" orientation="portrait"><object-id xmlns:xlink="http://www.w3.org/1999/xlink" content-type="doi" xlink:type="simple">10.3897/phytokeys.151.50538.figure7</object-id><object-id xmlns:xlink="http://www.w3.org/1999/xlink" content-type="arpha" xlink:type="simple">5AFA4A04-0487-52D7-8760-8D8477F18021</object-id><label>Figure 7.</label><caption><p><italic><tp:taxon-name><tp:taxon-name-part taxon-name-part-type="genus" reg="Agrostis">Agrostis</tp:taxon-name-part> <tp:taxon-name-part taxon-name-part-type="species" reg="mertensii">mertensii</tp:taxon-name-part></tp:taxon-name></italic><bold>A</bold> spikelet, lateral view, with floret detached and raised above the glumes <bold>B</bold> whole plant. Images of Cuta-Alarcon 365 (FMB).</p></caption><graphic xmlns:xlink="http://www.w3.org/1999/xlink" xlink:href="phytokeys-151-107-g007.jpg" position="float" orientation="portrait" xlink:type="simple" id="oo_424845.jpg"><uri content-type="original_file" xlink:type="simple">https://binary.pensoft.net/fig/424845</uri></graphic></fig></tp:treatment-sec><tp:treatment-sec sec-type="distribution" id="SECID0EOCCI"><title>Distribution and ecology.</title><p>Exhibits a disjunct distribution, being found in very cold Arctic and sub-Arctic areas of the Northern Hemisphere (i.e. North America, Europe and Asia), and also in the high Andes of Venezuela, Colombia, Peru, Bolivia, Argentina and Chile (<xref ref-type="bibr" rid="B34">Soreng et al. 2003 and onwards</xref>; <xref ref-type="bibr" rid="B30">Rúgolo de Agrasar 2012</xref>). It has most likely been introduced and naturalized in South America.</p></tp:treatment-sec><tp:treatment-sec sec-type="material" id="SECID0E3CCI"><title>Other specimens examined.</title><p><bold>Colombia</bold>. <bold>Boyacá</bold>: Munic. Arcabuco, Páramo El Valle, Vereda el Carmen, páramo muy húmedo dominado por <italic><tp:taxon-name><tp:taxon-name-part taxon-name-part-type="genus" reg="Chusquea">Chusquea</tp:taxon-name-part></tp:taxon-name></italic>, pastoreo natural, <named-content xmlns:xlink="http://www.w3.org/1999/xlink" content-type="dwc:verbatimCoordinates" xlink:type="simple"><named-content content-type="geo-json" specific-use="{&#34;type&#34;:&#34;Point&#34;,&#34;coordinates&#34;:[-73.383028,5.754250]}" id="NCID0EQDCI" xlink:type="simple">5.75425N, 73.3830278W</named-content></named-content>, 3430 m alt., 15 Nov. 2017, S.P. Sylvester 3067b (COL, FMB, K, US); Munic. Duitama, Páramo de Agueros, vía que conduce a vereda de Avendanos, <named-content xmlns:xlink="http://www.w3.org/1999/xlink" content-type="dwc:verbatimCoordinates" xlink:type="simple"><named-content content-type="geo-json" specific-use="{&#34;type&#34;:&#34;Point&#34;,&#34;coordinates&#34;:[-73.071140,5.914640]}" id="NCID0EYDCI" xlink:type="simple">5.91464N, 73.07114W</named-content></named-content>, 3445 m alt., 28 Oct. 2017, S.P. Sylvester 3047 (FMB, K, US); Munic. Duitama, Páramo de Agueros, semi disturbed páramo in Agueros reserve above ridge- along path running through reserve, <named-content xmlns:xlink="http://www.w3.org/1999/xlink" content-type="dwc:verbatimCoordinates" xlink:type="simple"><named-content content-type="geo-json" specific-use="{&#34;type&#34;:&#34;Point&#34;,&#34;coordinates&#34;:[-73.071640,5.916530]}" id="NCID0EAECI" xlink:type="simple">5.91653N, 73.07164W</named-content></named-content>, 3445 m alt., 29 Oct. 2017, S.P. Sylvester 3052 (FMB, K, UPTC, US); Munic. Duitama, Páramo de La Rusia, Guanenta Alto Río Fonce National Park, top of the ridge Peña Negra just below military base, ridge along the top of a steep rocky landscape, open páramo with <italic><tp:taxon-name><tp:taxon-name-part taxon-name-part-type="genus" reg="Espeletia">Espeletia</tp:taxon-name-part> <tp:taxon-name-part taxon-name-part-type="species" reg="cachaluensis">cachaluensis</tp:taxon-name-part></tp:taxon-name></italic>, no signs of grazing, <named-content xmlns:xlink="http://www.w3.org/1999/xlink" content-type="dwc:verbatimCoordinates" xlink:type="simple"><named-content content-type="geo-json" specific-use="{&#34;type&#34;:&#34;Point&#34;,&#34;coordinates&#34;:[-73.053263,5.583890]}" id="NCID0ETECI" xlink:type="simple">5.58389N, 73.053263W</named-content></named-content>, 3970 m alt., 21 Nov. 2017, M. Vorontsova 2198 (FMB, K, US); Munic. Duitama, Páramo de La Rusia, Fina Betania, vereda El Carmen on other side of river, <named-content xmlns:xlink="http://www.w3.org/1999/xlink" content-type="dwc:verbatimCoordinates" xlink:type="simple"><named-content content-type="geo-json" specific-use="{&#34;type&#34;:&#34;Point&#34;,&#34;coordinates&#34;:[-73.108640,5.953330]}" id="NCID0E2ECI" xlink:type="simple">5.95333N, 73.10864W</named-content></named-content>, 3445 m alt., 30 Oct. 2017, S.P. Sylvester 3060 (FMB, K, US); Munic. Duitama, Páramo de La Rusia, vía que conduce a Vereda de Avendanos, páramo semi-perturbado, pastado por cabras y quemado regularmente hasta hace 1 año, <named-content xmlns:xlink="http://www.w3.org/1999/xlink" content-type="dwc:verbatimCoordinates" xlink:type="simple"><named-content content-type="geo-json" specific-use="{&#34;type&#34;:&#34;Point&#34;,&#34;coordinates&#34;:[-73.090970,5.950110]}" id="NCID0EDFCI" xlink:type="simple">5.95011N, 73.09097W</named-content></named-content>, 3795 m alt., 1 Oct. 2017, S.P. Sylvester 3004 (COL, FMB, K, US); Munic. Duitama, valley between Guantiva and La Rusia, between Susacon and Onsaga, 2 km towards Onzaga, <named-content xmlns:xlink="http://www.w3.org/1999/xlink" content-type="dwc:verbatimCoordinates" xlink:type="simple"><named-content content-type="geo-json" specific-use="{&#34;type&#34;:&#34;Point&#34;,&#34;coordinates&#34;:[-72.482630,6.100910]}" id="NCID0ELFCI" xlink:type="simple">6.10091N, 72.48263W</named-content></named-content>, 3292 m alt., 24 Nov. 2017, M. Vorontsova 2304a (FMB, K, US); Munic. Mongua, Páramo de Ocetá, Valle de Laguna Negra, pajonal frailejonal, terreno inclinado en medio del valle, <named-content xmlns:xlink="http://www.w3.org/1999/xlink" content-type="dwc:verbatimCoordinates" xlink:type="simple"><named-content content-type="geo-json" specific-use="{&#34;type&#34;:&#34;Point&#34;,&#34;coordinates&#34;:[-72.803610,5.706640]}" id="NCID0ETFCI" xlink:type="simple">5.70664N, 72.80361W</named-content></named-content>, 3699 m alt., 29 Nov. 2017, L.E. Cuta-Alarcón 365 (FMB, K, UPTC, US); Munic. Mongui, Páramo de Ocetá, Sector La Pedrisca, Vereda Vallado, potrero con 20 años de abandono dominado por <italic><tp:taxon-name><tp:taxon-name-part taxon-name-part-type="genus" reg="Senecio">Senecio</tp:taxon-name-part></tp:taxon-name></italic> y <italic><tp:taxon-name><tp:taxon-name-part taxon-name-part-type="genus" reg="Espeletia">Espeletia</tp:taxon-name-part> <tp:taxon-name-part taxon-name-part-type="species" reg="boyacensis">boyacensis</tp:taxon-name-part></tp:taxon-name></italic>, y gramíneas exóticas, <named-content xmlns:xlink="http://www.w3.org/1999/xlink" content-type="dwc:verbatimCoordinates" xlink:type="simple"><named-content content-type="geo-json" specific-use="{&#34;type&#34;:&#34;Point&#34;,&#34;coordinates&#34;:[-72.808920,5.699690]}" id="NCID0ENGCI" xlink:type="simple">5.69969N, 72.80892W</named-content></named-content>, 3751 m alt., 30 Nov. 2017, L.E. Cuta-Alarcón 377 (FMB, K, SI, US); Munic. Sotaquira, protected area of Páramo El Valle, day 2 East ridge walk, somewhat disturbed patch of open páramo between patches of <italic><tp:taxon-name><tp:taxon-name-part taxon-name-part-type="genus" reg="Chusquea">Chusquea</tp:taxon-name-part> <tp:taxon-name-part taxon-name-part-type="species" reg="tessellata">tessellata</tp:taxon-name-part></tp:taxon-name></italic> [Munro], dominated by <italic><tp:taxon-name><tp:taxon-name-part taxon-name-part-type="genus" reg="Espeletia">Espeletia</tp:taxon-name-part> <tp:taxon-name-part taxon-name-part-type="species" reg="boyacensis">boyacensis</tp:taxon-name-part></tp:taxon-name></italic>, limited natural grazing, <named-content xmlns:xlink="http://www.w3.org/1999/xlink" content-type="dwc:verbatimCoordinates" xlink:type="simple"><named-content content-type="geo-json" specific-use="{&#34;type&#34;:&#34;Point&#34;,&#34;coordinates&#34;:[-73.220890,5.444360]}" id="NCID0ELHCI" xlink:type="simple">5.44436N, 73.22089W</named-content></named-content>, 3717 m alt., 16 Nov. 2017, M. Vorontsova 2155 (FMB, K, US).</p></tp:treatment-sec><tp:treatment-sec sec-type="notes" id="SECID0EQHCI"><title>Notes.</title><p>This species is highly variable in terms of its habit, the form of its leaf blades (flat or involute) and ligule (short and obtuse to long and acuminate), and the form of the panicle (panicle branches adpressed and congested when young while open when mature). The combination of open panicle (when mature), lemma with a dorsally inserted awn, and a minute or absent palea are diagnostic for this species.</p></tp:treatment-sec><tp:treatment-sec sec-type="Similar species" id="SECID0EVHCI"><title>Similar species.</title><p><italic><tp:taxon-name><tp:taxon-name-part taxon-name-part-type="genus" reg="Agrostis">Agrostis</tp:taxon-name-part> <tp:taxon-name-part taxon-name-part-type="species" reg="perennans">perennans</tp:taxon-name-part></tp:taxon-name></italic> s.l., which can be principally differentiated by the absence of an awn, or if awn present, this being inserted in the upper half of the dorsal surface of the lemma or subapically and to 0.5 mm long. <italic><tp:taxon-name><tp:taxon-name-part taxon-name-part-type="genus" reg="Agrostis">Agrostis</tp:taxon-name-part> <tp:taxon-name-part taxon-name-part-type="species" reg="pittieri">pittieri</tp:taxon-name-part></tp:taxon-name></italic> Hack., considered endemic to Costa Rica by <xref ref-type="bibr" rid="B27">Pohl (1980)</xref> and <xref ref-type="bibr" rid="B22">Morales-Quirós (2003)</xref>, also bears close similarity to <italic><tp:taxon-name><tp:taxon-name-part taxon-name-part-type="genus" reg="Agrostis">A.</tp:taxon-name-part> <tp:taxon-name-part taxon-name-part-type="species" reg="mertensii">mertensii</tp:taxon-name-part></tp:taxon-name></italic> and may be placed as a synonym of the latter in future research. <xref ref-type="bibr" rid="B16">Hokche et al. (2008)</xref> and <xref ref-type="bibr" rid="B6">Dorr (2014)</xref> record <italic><tp:taxon-name><tp:taxon-name-part taxon-name-part-type="genus" reg="Agrostis">A.</tp:taxon-name-part> <tp:taxon-name-part taxon-name-part-type="species" reg="pittieri">pittieri</tp:taxon-name-part></tp:taxon-name></italic> for Venezuela, with <xref ref-type="bibr" rid="B6">Dorr (2014)</xref> stating <italic><tp:taxon-name><tp:taxon-name-part taxon-name-part-type="genus" reg="Agrostis">A.</tp:taxon-name-part> <tp:taxon-name-part taxon-name-part-type="species" reg="pittieri">pittieri</tp:taxon-name-part></tp:taxon-name></italic> can be tentatively differentiated by having linear and narrow panicles with green spikelets and lemmas 1.9−2 mm long, while <italic><tp:taxon-name><tp:taxon-name-part taxon-name-part-type="genus" reg="Agrostis">A.</tp:taxon-name-part> <tp:taxon-name-part taxon-name-part-type="species" reg="mertensii">mertensii</tp:taxon-name-part></tp:taxon-name></italic> has broadly ovate to lanceolate panicles with purple spikelets and lemmas 2−2.5 mm long. However, these characters’ overlap in specimens studied from throughout the range of <italic><tp:taxon-name><tp:taxon-name-part taxon-name-part-type="genus" reg="Agrostis">A.</tp:taxon-name-part> <tp:taxon-name-part taxon-name-part-type="species" reg="mertensii">mertensii</tp:taxon-name-part></tp:taxon-name></italic>.</p></tp:treatment-sec><ref-list><ref id="B30"><mixed-citation xmlns:xlink="http://www.w3.org/1999/xlink" xlink:type="simple"><person-group><name name-style="western"><surname>Rúgolo de Agrasar</surname><given-names>ZE</given-names></name></person-group> (<year>2012</year>) <article-title><italic><tp:taxon-name><tp:taxon-name-part taxon-name-part-type="genus">Agrostis</tp:taxon-name-part></tp:taxon-name></italic> L.</article-title> In: <person-group><name name-style="western"><surname>Zuloaga</surname><given-names>FO</given-names></name><name name-style="western"><surname>Rúgolo de Agrasar</surname><given-names>ZE</given-names></name><name name-style="western"><surname>Antón</surname><given-names>AM</given-names></name></person-group> (<role>Eds</role>) <issue-title>Flora Argentina.</issue-title><source><tp:taxon-name><tp:taxon-name-part taxon-name-part-type="family">Poaceae</tp:taxon-name-part></tp:taxon-name>: <tp:taxon-name><tp:taxon-name-part taxon-name-part-type="subfamily">Pooideae</tp:taxon-name-part></tp:taxon-name> (Vol. 3 Tomo 2). IBODA-IMBIV, CONICET, Buenos Aires, Argentina</source>, <fpage>102</fpage>–<lpage>125</lpage>.</mixed-citation></ref><ref id="B34"><mixed-citation xmlns:xlink="http://www.w3.org/1999/xlink" xlink:type="simple"><person-group><name name-style="western"><surname>Soreng</surname><given-names>RJ</given-names></name><name name-style="western"><surname>Davidse</surname><given-names>G</given-names></name><name name-style="western"><surname>Peterson</surname><given-names>PM</given-names></name><name name-style="western"><surname>Zuloaga</surname><given-names>FO</given-names></name><name name-style="western"><surname>Judziewicz</surname><given-names>EJ</given-names></name><name name-style="western"><surname>Filgueiras</surname><given-names>TS</given-names></name><name name-style="western"><surname>Morrone</surname><given-names>O</given-names></name></person-group> (<year>2003 and onwards</year>). Catalogue of New World Grasses. <ext-link xlink:type="simple" ext-link-type="uri" xlink:href="http://www.tropicos.org/project/">http://www.tropicos.org/project/</ext-link></mixed-citation></ref><ref id="B27"><mixed-citation xmlns:xlink="http://www.w3.org/1999/xlink" xlink:type="simple"><person-group><name name-style="western"><surname>Pohl</surname><given-names>RW</given-names></name></person-group> (<year>1980</year>) <article-title>Family 15. <tp:taxon-name><tp:taxon-name-part taxon-name-part-type="family">Gramineae</tp:taxon-name-part></tp:taxon-name>.</article-title> In: <person-group><name name-style="western"><surname>Burger</surname><given-names>WC</given-names></name></person-group> (<role>Ed.</role>) <issue-title>Flora Costaricensis.</issue-title><source>Fieldiana Botany</source><volume>4</volume>: <fpage>1</fpage>–<lpage>608</lpage>.</mixed-citation></ref><ref id="B22"><mixed-citation xmlns:xlink="http://www.w3.org/1999/xlink" xlink:type="simple"><person-group><name name-style="western"><surname>Morales-Quirós</surname><given-names>JF</given-names></name></person-group> (<year>2003</year>) <article-title><tp:taxon-name><tp:taxon-name-part taxon-name-part-type="family">Poaceae</tp:taxon-name-part></tp:taxon-name>.</article-title> In: <person-group><name name-style="western"><surname>Hammel</surname><given-names>BE</given-names></name><name name-style="western"><surname>Grayum</surname><given-names>MH</given-names></name><name name-style="western"><surname>Herrera-Mora</surname><given-names>C</given-names></name><name name-style="western"><surname>Zamora-Villalobos</surname><given-names>N</given-names></name></person-group> (<role>Eds</role>) <issue-title>Manual of Plants of Costa Rica.</issue-title><source>Monographs in Systematic Botany from the Missouri Botanical Garden 93(3)</source>, <fpage>598</fpage>–<lpage>821</lpage>.</mixed-citation></ref><ref id="B16"><mixed-citation xmlns:xlink="http://www.w3.org/1999/xlink" xlink:type="simple"><person-group><name name-style="western"><surname>Hokche</surname><given-names>O</given-names></name><name name-style="western"><surname>Berry</surname><given-names>PE</given-names></name><name name-style="western"><surname>Huber</surname><given-names>O [Eds]</given-names></name></person-group> (<year>2008</year>) <source>Nuevo Catálogo de la Flora Vascular de Venezuela.</source><publisher-name>Fundación Instituto Botánico de Venezuela</publisher-name>, <publisher-loc>Caracas</publisher-loc>, <size units="page">859 pp</size>.</mixed-citation></ref><ref id="B6"><mixed-citation xmlns:xlink="http://www.w3.org/1999/xlink" xlink:type="simple"><person-group><name name-style="western"><surname>Dorr</surname><given-names>LJ</given-names></name></person-group> (<year>2014</year>) <article-title>Flora of Guaramacal (Venezuela): Monocotyledons.</article-title><source>Smithsonian Contributions to Botany</source><volume>100</volume>: <fpage>1</fpage>–<lpage>289</lpage>. <ext-link xlink:type="simple" ext-link-type="doi" xlink:href="10.5479/si.19382812.100">https://doi.org/10.5479/si.19382812.100</ext-link></mixed-citation></ref></ref-list></tp:taxon-treatment>
