# Supplementary material for: Agrostis and Podagrostis (Agrostidinae, Poaceae) from páramos of Boyacá, Colombia: synoptic taxonomy including a key to Colombian species
Source: PhytoKeys. 2020 Jun 24;151:107–60. doi: 10.3897/phytokeys.151.50538 (PMC7329918; doi:10.3897/phytokeys.151.50538)
Supplement: XML Treatment for Agrostis perennans [file phytokeys.151.50538-treatment8.xml]

<!DOCTYPE tp:taxon-treatment
  PUBLIC "-//TaxonX//DTD Taxonomic Treatment Publishing DTD v0 20100105//EN" "tax-treatment-NSO.dtd">
<tp:taxon-treatment xmlns:tp="http://www.plazi.org/taxpub"><tp:treatment-meta><kwd-group><label>Taxon classification</label><kwd><named-content xmlns:xlink="http://www.w3.org/1999/xlink" content-type="kingdom">Plantae</named-content></kwd><kwd><named-content xmlns:xlink="http://www.w3.org/1999/xlink" content-type="order">Poales</named-content></kwd><kwd><named-content xmlns:xlink="http://www.w3.org/1999/xlink" content-type="family">Poaceae</named-content></kwd></kwd-group><mixed-citation publication-type="journal"><person-group><name><surname>Sylvester</surname><given-names>Steven P.</given-names></name><name><surname>Cuta-Alarcon</surname><given-names>Lia E.</given-names></name><name><surname>Bravo-Pedraza</surname><given-names>William J.</given-names></name><name><surname>Soreng</surname><given-names>Robert J.</given-names></name></person-group><article-title><italic><tp:taxon-name><tp:taxon-name-part taxon-name-part-type="genus" reg="Agrostis">Agrostis</tp:taxon-name-part></tp:taxon-name></italic> and <italic><tp:taxon-name><tp:taxon-name-part taxon-name-part-type="genus" reg="Podagrostis">Podagrostis</tp:taxon-name-part></tp:taxon-name></italic> (<tp:taxon-name><tp:taxon-name-part taxon-name-part-type="subtribe">Agrostidinae</tp:taxon-name-part></tp:taxon-name>, <tp:taxon-name><tp:taxon-name-part taxon-name-part-type="family">Poaceae</tp:taxon-name-part></tp:taxon-name>) from páramos of Boyacá, Colombia: synoptic taxonomy including a key to Colombian species</article-title><source>PhytoKeys</source><day>24</day><month>6</month><year>2020</year><volume>151</volume><fpage>107</fpage><lpage>160</lpage><pub-id pub-id-type="doi">10.3897/phytokeys.151.50538</pub-id></mixed-citation></tp:treatment-meta><tp:nomenclature><tp:taxon-name><object-id xmlns:xlink="http://www.w3.org/1999/xlink" content-type="arpha" xlink:type="simple">638D5321-DB6B-5F9E-BE33-2D3FCBF41B79</object-id>
              <tp:taxon-name-part taxon-name-part-type="genus" reg="Agrostis">Agrostis</tp:taxon-name-part>
              <tp:taxon-name-part taxon-name-part-type="species" reg="perennans">perennans</tp:taxon-name-part>
            </tp:taxon-name><tp:taxon-authority>(Walter) Tuck. s.l., Amer. J. Sci. Arts 45: 44. 1843</tp:taxon-authority><xref ref-type="fig" rid="F8">Fig. 8</xref><tp:nomenclature-citation-list><tp:nomenclature-citation><tp:taxon-name>
                  <tp:taxon-name-part taxon-name-part-type="genus" reg="Cornucopiae">Cornucopiae</tp:taxon-name-part> <tp:taxon-name-part taxon-name-part-type="species" reg="perennans">perennans</tp:taxon-name-part></tp:taxon-name><comment>Walter, Fl. Carol. [Walter] 74. 1788.</comment></tp:nomenclature-citation><tp:nomenclature-citation><tp:taxon-name>
                  <tp:taxon-name-part taxon-name-part-type="genus" reg="Agrostis">Agrostis</tp:taxon-name-part> <tp:taxon-name-part taxon-name-part-type="species" reg="cornucopiae">cornucopiae</tp:taxon-name-part></tp:taxon-name><comment>Sm., Gentleman’s Mag. 59 (2): 873. 1789, nom. illeg. superfl., also Smith in Frasier, Short Hist. 2,pl. Nov. 25. 1789.</comment></tp:nomenclature-citation><tp:nomenclature-citation><tp:taxon-name>
                  <tp:taxon-name-part taxon-name-part-type="genus" reg="Agrostis">Agrostis</tp:taxon-name-part> <tp:taxon-name-part taxon-name-part-type="species" reg="cornucopiae">cornucopiae</tp:taxon-name-part></tp:taxon-name><comment>Lam., Tabl. Encycl. 161. 1791, nom. illeg. superfl.</comment></tp:nomenclature-citation><tp:nomenclature-citation><tp:taxon-name>
                  <tp:taxon-name-part taxon-name-part-type="genus" reg="Agrostis">Agrostis</tp:taxon-name-part> <tp:taxon-name-part taxon-name-part-type="species" reg="elegans">elegans</tp:taxon-name-part></tp:taxon-name><comment>(Walter) Salisb., Prodr. Stirp. Chap. Allerton 25. 1796, nom. illeg. superfl.</comment></tp:nomenclature-citation><tp:nomenclature-citation><tp:taxon-name>
                  <tp:taxon-name-part taxon-name-part-type="genus" reg="Agrostis">Agrostis</tp:taxon-name-part> <tp:taxon-name-part taxon-name-part-type="species" reg="anomala">anomala</tp:taxon-name-part></tp:taxon-name><comment>Willd., Sp. Pl. 1: 370. 1797, nom. illeg. superfl.</comment></tp:nomenclature-citation><tp:nomenclature-citation><tp:taxon-name>
                  <tp:taxon-name-part taxon-name-part-type="genus" reg="Trichodium">Trichodium</tp:taxon-name-part> <tp:taxon-name-part taxon-name-part-type="species" reg="decumbens">decumbens</tp:taxon-name-part></tp:taxon-name><comment>(Walter) Michx., Fl. Bor.-Amer. (Michaux) 1: 42. 1803, nom. illeg. superfl.</comment></tp:nomenclature-citation><tp:nomenclature-citation><tp:taxon-name>
                  <tp:taxon-name-part taxon-name-part-type="genus" reg="Trichodium">Trichodium</tp:taxon-name-part> <tp:taxon-name-part taxon-name-part-type="species" reg="perennans">perennans</tp:taxon-name-part></tp:taxon-name><comment>(Walter) Elliott, Sketch Bot. S. Carolina [Elliott] 1: 99. 1816.</comment></tp:nomenclature-citation><tp:nomenclature-citation><tp:taxon-name>
                  <tp:taxon-name-part taxon-name-part-type="genus" reg="Agrostis">Agrostis</tp:taxon-name-part> <tp:taxon-name-part taxon-name-part-type="species" reg="scabra">scabra</tp:taxon-name-part> <tp:taxon-name-part taxon-name-part-type="infraspecific-rank">var.</tp:taxon-name-part> <tp:taxon-name-part taxon-name-part-type="variety" reg="perennans">perennans</tp:taxon-name-part></tp:taxon-name><comment>(Walter) Alph. Wood, Class-book Bot. (ed. 1861) 774. 1861.</comment></tp:nomenclature-citation><tp:nomenclature-citation><tp:taxon-name>
                  <tp:taxon-name-part taxon-name-part-type="genus" reg="Agrostis"/>
                  <tp:taxon-name-part taxon-name-part-type="species" reg="fasciculata"/>
                </tp:taxon-name><comment>= <tp:taxon-name><tp:taxon-name-part taxon-name-part-type="genus" reg="Agrostis">Agrostis</tp:taxon-name-part> <tp:taxon-name-part taxon-name-part-type="species" reg="fasciculata">fasciculata</tp:taxon-name-part></tp:taxon-name> (Kunth) Roem. &amp; Schult., Syst. Veg., ed. 15 bis [Roemer &amp; Schultes] 2: 362. 1817. <tp:taxon-name><tp:taxon-name-part taxon-name-part-type="genus" reg="Vilfa">Vilfa</tp:taxon-name-part> <tp:taxon-name-part taxon-name-part-type="species" reg="fasciculata">fasciculata</tp:taxon-name-part></tp:taxon-name> Kunth, Nov. Gen. Sp. [H.B.K.] 1: 139. 1816. Type: Ecuador. Pichincha, May, F.W.H.A. von Humboldt &amp; A.J.A. Bonpland s.n. (holotype: P (P00669402 [image!]; isotypes: HAL (HAL0106915 [image!]), LE-TRIN (LE-TRIN1610.01 fragm. ex P), P (P00740549 [image!]; P00740548 [image!]), US (US556249 fragm. ex P)). </comment></tp:nomenclature-citation><tp:nomenclature-citation><tp:taxon-name>
                  <tp:taxon-name-part taxon-name-part-type="genus" reg="Agrostis"/>
                  <tp:taxon-name-part taxon-name-part-type="species" reg="humboldtiana"/>
                </tp:taxon-name><comment>= <tp:taxon-name><tp:taxon-name-part taxon-name-part-type="genus" reg="Agrostis">Agrostis</tp:taxon-name-part> <tp:taxon-name-part taxon-name-part-type="species" reg="humboldtiana">humboldtiana</tp:taxon-name-part></tp:taxon-name> Steud., Nomencl. Bot. [Steudel], ed. 2. i. 40. 1840. <tp:taxon-name><tp:taxon-name-part taxon-name-part-type="genus" reg="Agrostis">Agrostis</tp:taxon-name-part> <tp:taxon-name-part taxon-name-part-type="species" reg="pulchella">pulchella</tp:taxon-name-part></tp:taxon-name> Kunth, Enum. Pl. 1: 223. 1833, hom. illeg., non Roth, 1817, nom. superfl. <tp:taxon-name><tp:taxon-name-part taxon-name-part-type="genus" reg="Agrostis">Agrostis</tp:taxon-name-part> <tp:taxon-name-part taxon-name-part-type="species" reg="elegans">elegans</tp:taxon-name-part></tp:taxon-name> (Kunth) Roem. &amp; Schult., Syst. Veg., ed. 15 bis [Roemer &amp; Schultes] 2: 362. 1817, hom. illeg., non. Salisb. 1796. <tp:taxon-name><tp:taxon-name-part taxon-name-part-type="genus" reg="Vilfa">Vilfa</tp:taxon-name-part> <tp:taxon-name-part taxon-name-part-type="species" reg="elegans">elegans</tp:taxon-name-part></tp:taxon-name> Kunth, Nov. Gen. Sp. [H.B.K.] 1: 139. 1816. Type: Ecuador. [Crescit in planitie Cochapamba, in regione temperata regni Quitensis, alt. 1340 hexap. Floret Majo] Herbier de Amerique equatoriale, A.J.A. Bonpland &amp; F.W.H.A. von Humboldt 3010 (holotype: P (P00669401 [image!]); isotypes: BAA (BAA-Col. typus 4256), BM (BM000938529 [image!]; BM000938530 [image!]), LE-TRIN (LE-TRIN1644.01 ex hrbr. Humb.), P (P00740586 [image!]; P00740588 [image!]; P00740587 [image!])). </comment></tp:nomenclature-citation><tp:nomenclature-citation><tp:taxon-name>
                  <tp:taxon-name-part taxon-name-part-type="genus" reg="Agrostis"/>
                  <tp:taxon-name-part taxon-name-part-type="species" reg="weberbaueri"/>
                </tp:taxon-name><comment>= <tp:taxon-name><tp:taxon-name-part taxon-name-part-type="genus" reg="Agrostis">Agrostis</tp:taxon-name-part> <tp:taxon-name-part taxon-name-part-type="species" reg="weberbaueri">weberbaueri</tp:taxon-name-part></tp:taxon-name> Mez, Repert. Spec. Nov. Regni Veg. 18 (1–3): 1. 1922. Type: PERU. Huacapistana and Monson, Weberbauer s.n. (holotype: [not found]; isotypes: [not found]). Many other heterotypic synonyms. </comment></tp:nomenclature-citation></tp:nomenclature-citation-list></tp:nomenclature><tp:treatment-sec sec-type="material" id="SECID0E4RCI"><title>Type.</title><p>USA. South Carolina: Richmond County, Fort Jackson Military Reservation, found at the intersection of Cut Off Rd. and Fire Break 49, 11 July 1995, K.B. Kelly, Jr. &amp; J.B. Nelson 254 (neotype, designated by <xref ref-type="bibr" rid="B40">Ward (2007</xref>: 1099): GH (GH00247994 [image!])).</p></tp:treatment-sec><tp:treatment-sec sec-type="description" id="SECID0EHSCI"><title>Description.</title><p><bold>Perennial herbs</bold>, laxly to densely tufted, sometimes stooling or with short ascending pseudostolons that have the appearance of rhizomes on herbarium sheets. <bold>Tillers</bold> extravaginal, with cataphylls present. <bold>Culms</bold> (21−)33−64(−100) cm tall, erect or decumbent to subgeniculate at their base, delicate to fairly firm, with 0−2(−3) nodes exerted at flowering, smooth to rarely scaberulous. <bold>Leaves</bold> mainly basal early in the flowering season but tending to become mostly cauline with maturity, glabrous, smooth or scaberulous; <bold>ligules</bold> 0.5−5(−7) mm long, of basal leaves and tillers 0.5−2.5 mm long, of upper culm 3−5(−7) mm long, truncate to obtuse-triangular, slightly to strongly decurrent with the sheath, abaxial surface scabrous to scaberulous, rarely smooth; <bold>blades</bold> (3−)6−15 cm long, (1–)1.5−3.5(−5) mm wide, usually flat or conduplicate and lax to slightly firm, sometimes involute and rigid in the basal leaves, smooth throughout or scaberulous on margins and sometimes surfaces, apices acute. <bold>Panicles</bold> (3.5−)10−22 cm long, 2−11 cm wide, open, lax, ovoid to pyramidal, slightly to usually greatly exerted from the basal foliage, lateral branches without spikelets near their base and for a large distance, long, ascending, spreading, to somewhat divergent and not held close to the central inflorescence axis, central axis and panicle branches smooth or lightly scaberulous; <bold>pedicels</bold> 1−4.5 mm long, usually longer than their spikelets, not or slightly dilated at their apex, smooth or lightly scaberulous. <bold>Spikelets</bold> (not including awn, if present) (1.5−)1.8−2.5(−3.2) mm long; <bold>glumes</bold> subequal, 1-veined, keels scabrous in the distal ½−1/3, apices acute; <bold>floret</bold> usually 1/2−2/3 the length of the glumes, rarely longer; <bold>calluses</bold> lightly pilose with 2 sparse lateral tufts of short hairs; <bold>lemmas</bold> 1.5−2 mm long, glabrous, smooth, 5-veined, apex acute to more-or-less truncate, denticulate, muticous, mucronate or exceptionally with a short awn to 0.5 mm long (to 1.4−1.9 mm long in Argentina; <xref ref-type="bibr" rid="B30">Rúgolo de Agrasar 2012</xref>), inserted in the upper (½) 1/3 of the dorsal keel, usually not or rarely only slightly surpassing the glumes, straight, not twisted, weak and falling easily; <bold>paleas</bold> absent or to 0.5 mm long, usually &lt; ¼ the length of the lemma; <bold>rachilla</bold> absent; <bold>anthers</bold> 0.7−1 mm long.</p><fig id="F8" position="float" orientation="portrait"><object-id xmlns:xlink="http://www.w3.org/1999/xlink" content-type="doi" xlink:type="simple">10.3897/phytokeys.151.50538.figure8</object-id><object-id xmlns:xlink="http://www.w3.org/1999/xlink" content-type="arpha" xlink:type="simple">99516C7F-25E6-524E-9710-C83708FA64D8</object-id><label>Figure 8.</label><caption><p><italic><tp:taxon-name><tp:taxon-name-part taxon-name-part-type="genus" reg="Agrostis">Agrostis</tp:taxon-name-part> <tp:taxon-name-part taxon-name-part-type="species" reg="perennans">perennans</tp:taxon-name-part></tp:taxon-name></italic> s.l. <bold>A</bold> spikelet, glumes in lateral view, with floret in dorsal view, detached and raised slightly above the glumes <bold>B</bold> whole plant. Images of Vorontsova 2247 (FMB).</p></caption><graphic xmlns:xlink="http://www.w3.org/1999/xlink" xlink:href="phytokeys-151-107-g008.jpg" position="float" orientation="portrait" xlink:type="simple" id="oo_424846.jpg"><uri content-type="original_file" xlink:type="simple">https://binary.pensoft.net/fig/424846</uri></graphic></fig></tp:treatment-sec><tp:treatment-sec sec-type="distribution" id="SECID0ENUCI"><title>Distribution and ecology.</title><p>Stretching from Alaska, Canada and USA, through Central America and the Caribbean, to Argentina and Chile of South America. The species has an exceptionally large ecological amplitude, being found in maritime dunes, wetlands, and grasslands from sea level to &gt; 4000 m alt.</p></tp:treatment-sec><tp:treatment-sec sec-type="material" id="SECID0ESUCI"><title>Other specimens examined.</title><p><bold>Colombia</bold>. <bold>Boyacá</bold>: Munic. Belén, Páramo de La Rusia, near Páramo El Consuelo, unprotected private land, somewhat disturbed páramo grazed by horses and rodents, with <italic><tp:taxon-name><tp:taxon-name-part taxon-name-part-type="genus" reg="Espeletia">Espeletia</tp:taxon-name-part> <tp:taxon-name-part taxon-name-part-type="species" reg="boyacensis">boyacensis</tp:taxon-name-part></tp:taxon-name></italic> and <italic><tp:taxon-name><tp:taxon-name-part taxon-name-part-type="genus" reg="Espeletia">E.</tp:taxon-name-part> <tp:taxon-name-part taxon-name-part-type="species" reg="discoides">discoides</tp:taxon-name-part></tp:taxon-name></italic>, near path, <named-content xmlns:xlink="http://www.w3.org/1999/xlink" content-type="dwc:verbatimCoordinates" xlink:type="simple"><named-content content-type="geo-json" specific-use="{&#34;type&#34;:&#34;Point&#34;,&#34;coordinates&#34;:[-72.572890,6.024150]}" id="NCID0EVVCI" xlink:type="simple">6.02415N, 72.57289W</named-content></named-content>, 3831, 22 Nov. 2017, M. Vorontsova 2247 (FMB, K, SI, UPTC, US); Munic. Duitama, Páramo de Agueros. junto a la casa, muy perturbado, pastizales junto a la plantación de pinos, <named-content xmlns:xlink="http://www.w3.org/1999/xlink" content-type="dwc:verbatimCoordinates" xlink:type="simple"><named-content content-type="geo-json" specific-use="{&#34;type&#34;:&#34;Point&#34;,&#34;coordinates&#34;:[-73.072190,8.910690]}" id="NCID0E4VCI" xlink:type="simple">8.91069N, 73.07219W</named-content></named-content>, 3377 m alt., 28 Oct. 2017, S.P. Sylvester 3039 (FMB, K, SI, UPTC, US); Munic. Duitama, Páramo de La Rusia, Guanenta Alto Río Fonce National Park, top of the ridge Peña Negra just below military base, ridge along the top of a steep rocky landscape, <named-content xmlns:xlink="http://www.w3.org/1999/xlink" content-type="dwc:verbatimCoordinates" xlink:type="simple"><named-content content-type="geo-json" specific-use="{&#34;type&#34;:&#34;Point&#34;,&#34;coordinates&#34;:[-73.053263,5.583890]}" id="NCID0EFWCI" xlink:type="simple">5.58389N, 73.053263W</named-content></named-content>, 3970 m alt., open Páramo with <italic><tp:taxon-name><tp:taxon-name-part taxon-name-part-type="genus" reg="Espeletia">Espeletia</tp:taxon-name-part> <tp:taxon-name-part taxon-name-part-type="species" reg="cachaluensis">cachaluensis</tp:taxon-name-part></tp:taxon-name></italic>, no signs of grazing, 21 Nov. 2017, M. Vorontsova 2203 (US); Munic. Duitama, Páramo de la Rusia, Vereda El Carmen, <named-content xmlns:xlink="http://www.w3.org/1999/xlink" content-type="dwc:verbatimCoordinates" xlink:type="simple"><named-content content-type="geo-json" specific-use="{&#34;type&#34;:&#34;Point&#34;,&#34;coordinates&#34;:[-73.110190,5.953330]}" id="NCID0EYWCI" xlink:type="simple">5.95333N, 73.11019W</named-content></named-content>, 3445 m alt., 30 Oct. 2017, S.P. Sylvester 3064 (FMB, K, SI, US); Munic. Duitama, Páramo de la Rusia, vía que conduce a vereda de Avendaños, <named-content xmlns:xlink="http://www.w3.org/1999/xlink" content-type="dwc:verbatimCoordinates" xlink:type="simple"><named-content content-type="geo-json" specific-use="{&#34;type&#34;:&#34;Point&#34;,&#34;coordinates&#34;:[-73.090970,5.950110]}" id="NCID0EAXCI" xlink:type="simple">5.95011N, 73.09097W</named-content></named-content>, 3795 m alt., 1 Oct. 2017, S.P. Sylvester 3002 (COL, FMB, K, SI, US); <named-content xmlns:xlink="http://www.w3.org/1999/xlink" content-type="dwc:verbatimCoordinates" xlink:type="simple"><named-content content-type="geo-json" specific-use="{&#34;type&#34;:&#34;Point&#34;,&#34;coordinates&#34;:[-73.079800,5.932460]}" id="NCID0EIXCI" xlink:type="simple">5.93246N, 73.0798W</named-content></named-content>, 3726 m alt., 4 Oct. 2017, S.P. Sylvester 3036 (COL, K, SI, UPTC, US); Munic. Sotaquira, protected area of Páramo El Valle, páramo just above riverine forest, <named-content xmlns:xlink="http://www.w3.org/1999/xlink" content-type="dwc:verbatimCoordinates" xlink:type="simple"><named-content content-type="geo-json" specific-use="{&#34;type&#34;:&#34;Point&#34;,&#34;coordinates&#34;:[-73.215070,5.460500]}" id="NCID0EQXCI" xlink:type="simple">5.4605N, 73.21507W</named-content></named-content>, 3220 m alt., 17 Nov. 2017, M. Vorontsova 2161 (K, SI, US); Sierra Nevada del Cocuy, Alto Valle Lagunillas, páramo pantanoso al sur de la Laguna Cuadrada, [<named-content xmlns:xlink="http://www.w3.org/1999/xlink" content-type="dwc:verbatimCoordinates" xlink:type="simple"><named-content content-type="geo-json" specific-use="{&#34;type&#34;:&#34;Point&#34;,&#34;coordinates&#34;:[-72.3345,6.3619]}" id="NCID0EYXCI" xlink:type="simple">6.3619N, 72.3345W</named-content></named-content>], 4060 m alt., 26 Sep. 1972, A.M. Cleef 5579 (US2785750). <bold>Nariño</bold>: Páramo del Tábano, alto de la Cordillera, entre Pasto y El Escano, vertiente occidental, [<named-content xmlns:xlink="http://www.w3.org/1999/xlink" content-type="dwc:verbatimCoordinates" xlink:type="simple"><named-content content-type="geo-json" specific-use="{&#34;type&#34;:&#34;Point&#34;,&#34;coordinates&#34;:[-77.186700,1.175600]}" id="NCID0EJYCI" xlink:type="simple">1.1756N, 77.1867W</named-content></named-content>], 3200 m alt., 11 Jan. 1941, J. Cuatrecasas 11908-A (US1798782).</p></tp:treatment-sec><tp:treatment-sec sec-type="notes" id="SECID0EOYCI"><title>Notes.</title><p><italic><tp:taxon-name><tp:taxon-name-part taxon-name-part-type="genus" reg="Agrostis">Agrostis</tp:taxon-name-part> <tp:taxon-name-part taxon-name-part-type="species" reg="perennans">perennans</tp:taxon-name-part></tp:taxon-name></italic> appears to be a ‘grab-bag’ of many different taxa that come out in many different places amongst other taxa of <italic><tp:taxon-name><tp:taxon-name-part taxon-name-part-type="genus" reg="Agrostis">Agrostis</tp:taxon-name-part></tp:taxon-name></italic> in molecular phylogenies (Konstantin Romaschenko pers. communication), with the species complex needing urgent revision. Specimens found in Boyacán páramos correspond in almost all characteristics with <italic><tp:taxon-name><tp:taxon-name-part taxon-name-part-type="genus" reg="Agrostis">Agrostis</tp:taxon-name-part> <tp:taxon-name-part taxon-name-part-type="species" reg="perennans">perennans</tp:taxon-name-part></tp:taxon-name></italic> s.s. apart from sometimes being found with shorter spikelets (c. 1.5−2 mm long) and, what appear to be, short ascending rhizomes/pseudostolons, with these characteristics also found on type material of <italic><tp:taxon-name><tp:taxon-name-part taxon-name-part-type="genus" reg="Agrostis">A.</tp:taxon-name-part> <tp:taxon-name-part taxon-name-part-type="species" reg="fasciculata">fasciculata</tp:taxon-name-part></tp:taxon-name></italic>, which is here considered a synonym of <italic><tp:taxon-name><tp:taxon-name-part taxon-name-part-type="genus" reg="Agrostis">A.</tp:taxon-name-part> <tp:taxon-name-part taxon-name-part-type="species" reg="perennans">perennans</tp:taxon-name-part></tp:taxon-name></italic> until comprehensive systematic research is undertaken on the species complex. Cataphyllous extravaginal shoots are found on the neotype of <italic><tp:taxon-name><tp:taxon-name-part taxon-name-part-type="genus" reg="Agrostis">A.</tp:taxon-name-part> <tp:taxon-name-part taxon-name-part-type="species" reg="perennans">perennans</tp:taxon-name-part></tp:taxon-name></italic> as well as other type material of species considered synonyms of <italic><tp:taxon-name><tp:taxon-name-part taxon-name-part-type="genus" reg="Agrostis">A.</tp:taxon-name-part> <tp:taxon-name-part taxon-name-part-type="species" reg="perennans">perennans</tp:taxon-name-part></tp:taxon-name></italic>, e.g. <italic><tp:taxon-name><tp:taxon-name-part taxon-name-part-type="genus" reg="Agrostis">A.</tp:taxon-name-part> <tp:taxon-name-part taxon-name-part-type="species" reg="decumbens">decumbens</tp:taxon-name-part></tp:taxon-name></italic> E. Fourn., with it plausible that these ‘rhizomes’ are short pseudostolons that arise from growing through moss or between rocks.</p><p>Type specimens and specimens from North America, Central America, and northwest South America have lemmas without awns or with awns under-developed, to 0.5 mm long, straight and easily falling. Specimens noted by <xref ref-type="bibr" rid="B30">Rúgolo de Agrasar (2012</xref>: 119) to have awns to 1.4 mm long, or exceptionally to 1.9 mm long, may be a distinct taxon, but further research is needed to ascertain this.</p></tp:treatment-sec><tp:treatment-sec sec-type="Similar species" id="SECID0EO2CI"><title>Similar species.</title><p><italic><tp:taxon-name><tp:taxon-name-part taxon-name-part-type="genus" reg="Agrostis">Agrostis</tp:taxon-name-part> <tp:taxon-name-part taxon-name-part-type="species" reg="mertensii">mertensii</tp:taxon-name-part></tp:taxon-name></italic>, which is principally differentiated in having a well-developed, flexuose to geniculate, twisted awn (1.8−)2.5−4.5 mm long, inserted in the middle or lower third of the lemma, and which is greatly exerted from the glumes (vs. unawned or exceptionally with a short straight awn to 0.5 mm long, inserted in the upper (½) third of the dorsal keel, usually not or rarely only slightly surpassing the glumes in <italic><tp:taxon-name><tp:taxon-name-part taxon-name-part-type="genus" reg="Agrostis">A.</tp:taxon-name-part> <tp:taxon-name-part taxon-name-part-type="species" reg="perennans">perennans</tp:taxon-name-part></tp:taxon-name></italic> s.l. specimens from northwest South America, Central America and North America).</p><p><italic><tp:taxon-name><tp:taxon-name-part taxon-name-part-type="genus" reg="Agrostis">Agrostis</tp:taxon-name-part> <tp:taxon-name-part taxon-name-part-type="species" reg="subrepens">subrepens</tp:taxon-name-part></tp:taxon-name></italic>, here considered to be excluded from Departamento Boyacá and possibly Colombia (see notes under ‘Excluded species’ <italic><tp:taxon-name><tp:taxon-name-part taxon-name-part-type="genus" reg="Agrostis">A.</tp:taxon-name-part> <tp:taxon-name-part taxon-name-part-type="species" reg="subrepens">subrepens</tp:taxon-name-part></tp:taxon-name></italic>), sometimes bears certain similar, but not equal, characteristics such as a) plants often stooling with notable pseudostolons and appearing long rhizomatous on herbarium sheets; b) culms 50−100 cm tall, slightly creeping or decumbent at their base but erect towards their apex; c) panicles open, lax, 5–10 cm wide; d) lemma unawned or awn to 0.5 mm long and straight, not twisted, inserted in the middle or upper 1/3 of the lemma or subapical; e) palea absent or &lt; ¼ the length of the lemma. <italic><tp:taxon-name><tp:taxon-name-part taxon-name-part-type="genus" reg="Agrostis">Agrostis</tp:taxon-name-part> <tp:taxon-name-part taxon-name-part-type="species" reg="subrepens">subrepens</tp:taxon-name-part></tp:taxon-name></italic> can be differentiated from <italic><tp:taxon-name><tp:taxon-name-part taxon-name-part-type="genus" reg="Agrostis">A.</tp:taxon-name-part> <tp:taxon-name-part taxon-name-part-type="species" reg="perennans">perennans</tp:taxon-name-part></tp:taxon-name></italic> s.l. by a) upper culm ligules 1−2.2 mm long, obtuse (vs. 3−5(−7) mm long, truncate to obtuse-triangular in <italic><tp:taxon-name><tp:taxon-name-part taxon-name-part-type="genus" reg="Agrostis">A.</tp:taxon-name-part> <tp:taxon-name-part taxon-name-part-type="species" reg="perennans">perennans</tp:taxon-name-part></tp:taxon-name></italic> s.l.) b) leaf blades 0.5–1 mm wide in diameter as rolled or folded, convolute, involute, or conduplicate, rigid, surfaces scabrous (vs. leaf blades (1–)1.5−3.5(−5) mm wide, usually flat or conduplicate and lax to slightly firm, sometimes involute and rigid in the basal leaves, smooth throughout or scaberulous on margins and sometimes surfaces in <italic><tp:taxon-name><tp:taxon-name-part taxon-name-part-type="genus" reg="Agrostis">A.</tp:taxon-name-part> <tp:taxon-name-part taxon-name-part-type="species" reg="perennans">perennans</tp:taxon-name-part></tp:taxon-name></italic> s.l.); anthers 1−1.3 mm long (vs. 0.7−1 mm long in <italic><tp:taxon-name><tp:taxon-name-part taxon-name-part-type="genus" reg="Agrostis">A.</tp:taxon-name-part> <tp:taxon-name-part taxon-name-part-type="species" reg="perennans">perennans</tp:taxon-name-part></tp:taxon-name></italic> s.l.)</p><p><italic><tp:taxon-name><tp:taxon-name-part taxon-name-part-type="genus" reg="Agrostis">Agrostis</tp:taxon-name-part> <tp:taxon-name-part taxon-name-part-type="species" reg="turrialbae">turrialbae</tp:taxon-name-part></tp:taxon-name></italic>, here considered to be excluded from Departamento Boyacá and possibly Colombia, bears similarities and may possibly be part of the <italic><tp:taxon-name><tp:taxon-name-part taxon-name-part-type="genus" reg="Agrostis">A.</tp:taxon-name-part> <tp:taxon-name-part taxon-name-part-type="species" reg="perennans">perennans</tp:taxon-name-part></tp:taxon-name></italic> s.l. species complex (see notes under ‘Excluded species’ <italic><tp:taxon-name><tp:taxon-name-part taxon-name-part-type="genus" reg="Agrostis">A.</tp:taxon-name-part> <tp:taxon-name-part taxon-name-part-type="species" reg="turrialbae">turrialbae</tp:taxon-name-part></tp:taxon-name></italic>).</p><p><italic><tp:taxon-name><tp:taxon-name-part taxon-name-part-type="genus" reg="Agrostis">Agrostis</tp:taxon-name-part> <tp:taxon-name-part taxon-name-part-type="species" reg="vinealis">vinealis</tp:taxon-name-part></tp:taxon-name></italic>, of Eurasian origin which is not recorded for Colombia, but found introduced and naturalized in Argentina and Chile (<xref ref-type="bibr" rid="B33">Soreng and Peterson 2003</xref>; <xref ref-type="bibr" rid="B30">Rúgolo de Agrasar 2012</xref>), bears certain similarities (see also comments regarding this species under <tp:taxon-name><tp:taxon-name-part taxon-name-part-type="genus" reg="Agrostis">A.</tp:taxon-name-part> <tp:taxon-name-part taxon-name-part-type="uncertainty-rank">cf.</tp:taxon-name-part> <tp:taxon-name-part taxon-name-part-type="species" reg="imberbis">imberbis</tp:taxon-name-part></tp:taxon-name>). It can be differentiated by having a) lemmas usually with a persistent, geniculate and twisted awn to 4 mm long, inserted near the base (sometimes absent); b) rhizomes conspicuous, long, lateral tending, and usually covered in bracts; c) panicles contracted and rather dense before and after flowering.</p></tp:treatment-sec><ref-list><ref id="B40"><mixed-citation xmlns:xlink="http://www.w3.org/1999/xlink" xlink:type="simple"><person-group><name name-style="western"><surname>Ward</surname><given-names>DB</given-names></name></person-group> (<year>2007</year>) <article-title>Thomas Walter typification project, IV: Neotypes and epitypes for 43 Walter names, of genera A through C.</article-title><source>Journal of the Botanical Research Institute of Texas</source><volume>1</volume>(<issue>2</issue>): <fpage>1091</fpage>–<lpage>1100</lpage>.</mixed-citation></ref><ref id="B30"><mixed-citation xmlns:xlink="http://www.w3.org/1999/xlink" xlink:type="simple"><person-group><name name-style="western"><surname>Rúgolo de Agrasar</surname><given-names>ZE</given-names></name></person-group> (<year>2012</year>) <article-title><italic><tp:taxon-name><tp:taxon-name-part taxon-name-part-type="genus">Agrostis</tp:taxon-name-part></tp:taxon-name></italic> L.</article-title> In: <person-group><name name-style="western"><surname>Zuloaga</surname><given-names>FO</given-names></name><name name-style="western"><surname>Rúgolo de Agrasar</surname><given-names>ZE</given-names></name><name name-style="western"><surname>Antón</surname><given-names>AM</given-names></name></person-group> (<role>Eds</role>) <issue-title>Flora Argentina.</issue-title><source><tp:taxon-name><tp:taxon-name-part taxon-name-part-type="family">Poaceae</tp:taxon-name-part></tp:taxon-name>: <tp:taxon-name><tp:taxon-name-part taxon-name-part-type="subfamily">Pooideae</tp:taxon-name-part></tp:taxon-name> (Vol. 3 Tomo 2). IBODA-IMBIV, CONICET, Buenos Aires, Argentina</source>, <fpage>102</fpage>–<lpage>125</lpage>.</mixed-citation></ref><ref id="B33"><mixed-citation xmlns:xlink="http://www.w3.org/1999/xlink" xlink:type="simple"><person-group><name name-style="western"><surname>Soreng</surname><given-names>RJ</given-names></name><name name-style="western"><surname>Peterson</surname><given-names>PM</given-names></name></person-group> (<year>2003</year>) <article-title><italic><tp:taxon-name><tp:taxon-name-part taxon-name-part-type="genus">Agrostis</tp:taxon-name-part></tp:taxon-name></italic>.</article-title> In: <person-group><name name-style="western"><surname>Soreng</surname><given-names>RJ</given-names></name><name name-style="western"><surname>Peterson</surname><given-names>PM</given-names></name><name name-style="western"><surname>Davidse</surname><given-names>G</given-names></name><name name-style="western"><surname>Judziewicz</surname><given-names>EJ</given-names></name><name name-style="western"><surname>Zuloaga</surname><given-names>FO</given-names></name><name name-style="western"><surname>Filguieras</surname><given-names>TS</given-names></name><name name-style="western"><surname>Morrone</surname><given-names>O</given-names></name></person-group> (<role>Eds</role>) <issue-title>Catalogue of New World Grasses (Poaceae): IV. Subfamily Pooideae.</issue-title><source>Contributions from the United States National Herbarium</source><volume>48</volume>: <fpage>42</fpage>–<lpage>89</lpage>.</mixed-citation></ref></ref-list></tp:taxon-treatment>
