# Supplementary material for: Agrostis and Podagrostis (Agrostidinae, Poaceae) from páramos of Boyacá, Colombia: synoptic taxonomy including a key to Colombian species
Source: PhytoKeys. 2020 Jun 24;151:107–60. doi: 10.3897/phytokeys.151.50538 (PMC7329918; doi:10.3897/phytokeys.151.50538)
Supplement: XML Treatment for Agrostis stolonifera [file phytokeys.151.50538-treatment9.xml]

<!DOCTYPE tp:taxon-treatment
  PUBLIC "-//TaxonX//DTD Taxonomic Treatment Publishing DTD v0 20100105//EN" "tax-treatment-NSO.dtd">
<tp:taxon-treatment xmlns:tp="http://www.plazi.org/taxpub"><tp:treatment-meta><kwd-group><label>Taxon classification</label><kwd><named-content xmlns:xlink="http://www.w3.org/1999/xlink" content-type="kingdom">Plantae</named-content></kwd><kwd><named-content xmlns:xlink="http://www.w3.org/1999/xlink" content-type="order">Poales</named-content></kwd><kwd><named-content xmlns:xlink="http://www.w3.org/1999/xlink" content-type="family">Poaceae</named-content></kwd></kwd-group><mixed-citation publication-type="journal"><person-group><name><surname>Sylvester</surname><given-names>Steven P.</given-names></name><name><surname>Cuta-Alarcon</surname><given-names>Lia E.</given-names></name><name><surname>Bravo-Pedraza</surname><given-names>William J.</given-names></name><name><surname>Soreng</surname><given-names>Robert J.</given-names></name></person-group><article-title><italic><tp:taxon-name><tp:taxon-name-part taxon-name-part-type="genus" reg="Agrostis">Agrostis</tp:taxon-name-part></tp:taxon-name></italic> and <italic><tp:taxon-name><tp:taxon-name-part taxon-name-part-type="genus" reg="Podagrostis">Podagrostis</tp:taxon-name-part></tp:taxon-name></italic> (<tp:taxon-name><tp:taxon-name-part taxon-name-part-type="subtribe">Agrostidinae</tp:taxon-name-part></tp:taxon-name>, <tp:taxon-name><tp:taxon-name-part taxon-name-part-type="family">Poaceae</tp:taxon-name-part></tp:taxon-name>) from páramos of Boyacá, Colombia: synoptic taxonomy including a key to Colombian species</article-title><source>PhytoKeys</source><day>24</day><month>6</month><year>2020</year><volume>151</volume><fpage>107</fpage><lpage>160</lpage><pub-id pub-id-type="doi">10.3897/phytokeys.151.50538</pub-id></mixed-citation></tp:treatment-meta><tp:nomenclature><tp:taxon-name><object-id xmlns:xlink="http://www.w3.org/1999/xlink" content-type="arpha" xlink:type="simple">7142DF34-C240-55CD-B980-925206686C0D</object-id>
              <tp:taxon-name-part taxon-name-part-type="genus" reg="Agrostis">Agrostis</tp:taxon-name-part>
              <tp:taxon-name-part taxon-name-part-type="species" reg="stolonifera">stolonifera</tp:taxon-name-part>
            </tp:taxon-name><tp:taxon-authority>L., Sp. Pl. 1: 62. 1753</tp:taxon-authority><xref ref-type="fig" rid="F9">Fig. 9</xref></tp:nomenclature><tp:treatment-sec sec-type="material" id="SECID0EGCDI"><title>Type.</title><p>[Habitat in Europa], Herb. A. van Royen s.n. (lectotype, designated by <xref ref-type="bibr" rid="B41">Widén 1971</xref>: 77: L (L0059234 [image!])).</p><p>Many heterotypic synonyms.</p></tp:treatment-sec><tp:treatment-sec sec-type="description" id="SECID0ERCDI"><title>Description.</title><p><bold>Perennial herbs</bold>, generally creeping, usually extensively stoloniferous with long stolons to 200 cm long, less often with short stolons, rhizomes usually absent. <bold>Tillers</bold> extravaginal, with cataphylls present. <bold>Culms</bold> 15−100 cm tall, erect or decumbent at their base, delicate to fairly firm, nodes usually held within sheaths with 0(−3) exerted at flowering, usually smooth to rarely scaberulous. <bold>Leaves</bold> mainly cauline, glabrous, scaberulous; <bold>ligules</bold> 1−6.5(−8) mm long, of basal leaves and tillers 1−3 mm long, of upper culm 2−6.5(−8) mm long, rounded to truncate, not or slightly to moderately decurrent with the sheath, abaxial surface scaberulous; <bold>blades</bold> 2−26 cm long, 1−8 mm wide, flat or sometimes folded, soft and lax, surfaces and margins scaberulous to scabrous, apices acute. <bold>Panicles</bold> 2−20(−32) cm long, 1−16 cm wide, open and lax or contracted after flowering, ovoid to pyramidal, slightly to usually greatly exerted from the basal foliage, lateral branches naked in the lower 1/3−1/4 or with spikelets present to the base, long, ascending, spreading, to somewhat divergent and not held close to the central inflorescence axis at or before flowering, held close to the central rachis at maturity, central axis and panicle branches scabrous or very rarely smooth; <bold>pedicels</bold> 0.5−2.5 mm long, usually shorter than their spikelets, dilated or not at their apex, scabrous. <bold>Spikelets</bold> (not including awn, if present) 1.8−3 mm long; <bold>glumes</bold> subequal or unequal, the lower slightly longer than the upper by up to c. 0.5 mm, 1-veined, lower glume keel usually scabrous in the distal half, upper glume often smooth throughout, apices acute; <bold>floret</bold> usually 2/3−3/4 the length of the glumes; <bold>calluses</bold> with 2 sparse lateral tufts of short hairs; <bold>lemmas</bold> 1.2−2.2(−2.5) mm long, (3-) 5-veined, glabrous or rarely pubescent at the base with hairs 0.1−0.2 mm long, smooth, apex obtuse or truncate, erose, muticous or rarely with an awn 0.5−3 mm long, usually inserted above the middle of the dorsal keel, exerted or not from the glumes, straight, flexuose or geniculate, twisted or not, weak and falling easily; <bold>paleas</bold> 0.7−1.3(−1.6) mm long, (2/5−)½−¾ the length of the lemma; <bold>rachilla</bold> absent; <bold>anthers</bold> 0.9−1.6 mm long.</p><fig id="F9" position="float" orientation="portrait"><object-id xmlns:xlink="http://www.w3.org/1999/xlink" content-type="doi" xlink:type="simple">10.3897/phytokeys.151.50538.figure9</object-id><object-id xmlns:xlink="http://www.w3.org/1999/xlink" content-type="arpha" xlink:type="simple">36565385-A27E-5FD9-B13F-A19055D57E5D</object-id><label>Figure 9.</label><caption><p><italic><tp:taxon-name><tp:taxon-name-part taxon-name-part-type="genus" reg="Agrostis">Agrostis</tp:taxon-name-part> <tp:taxon-name-part taxon-name-part-type="species" reg="stolonifera">stolonifera</tp:taxon-name-part></tp:taxon-name></italic><bold>A</bold> whole plant <bold>B</bold> inflorescence, close-up <bold>C</bold> spikelet, close-up, lateral view. Image <bold>A</bold> Cuatrecasas 452 (US1772826) <bold>B</bold> García-Barriga 6 (US2115003).</p></caption><graphic xmlns:xlink="http://www.w3.org/1999/xlink" xlink:href="phytokeys-151-107-g009.jpg" position="float" orientation="portrait" xlink:type="simple" id="oo_424847.jpg"><uri content-type="original_file" xlink:type="simple">https://binary.pensoft.net/fig/424847</uri></graphic></fig></tp:treatment-sec><tp:treatment-sec sec-type="distribution" id="SECID0EZEDI"><title>Distribution and ecology.</title><p>Widespread and cosmopolitan or Eurasian origin, introduced to South America from Europe. While no specimens of <italic><tp:taxon-name><tp:taxon-name-part taxon-name-part-type="genus" reg="Agrostis">A.</tp:taxon-name-part> <tp:taxon-name-part taxon-name-part-type="species" reg="stolonifera">stolonifera</tp:taxon-name-part></tp:taxon-name></italic> were verified from Departamento Boyacá at US or encountered during extensive fieldwork in the region, the species is cited for Boyacá in the checklist (<xref ref-type="bibr" rid="B10">Giraldo-Cañas et al. 2016</xref>) and specimens were found at US from the neighboring Departamento Cundinamarca in the Cordillera Oriental meaning it likely that the species occurs in Boyacá.</p></tp:treatment-sec><tp:treatment-sec sec-type="material" id="SECID0EOFDI"><title>Other specimens examined.</title><p><bold>Colombia</bold>. <bold>Cundinamarca</bold>: Sabana de Bogota, 2600 m alt., 29 Dec. 1938, J. Cuatrecasas 452 (US1772826); Tunjuelo, granja experimental “La Picota”, [<named-content xmlns:xlink="http://www.w3.org/1999/xlink" content-type="dwc:verbatimCoordinates" xlink:type="simple"><named-content content-type="geo-json" specific-use="{&#34;type&#34;:&#34;Point&#34;,&#34;coordinates&#34;:[-74.111700,4.533100]}" id="NCID0E2FDI" xlink:type="simple">4.5331N, 74.1117W</named-content></named-content>], 2600 m alt., 3 Feb. 1933, H. García-Barriga 6 (US2115003).</p></tp:treatment-sec><ref-list><ref id="B41"><mixed-citation xmlns:xlink="http://www.w3.org/1999/xlink" xlink:type="simple"><person-group><name name-style="western"><surname>Widén</surname><given-names>K-G</given-names></name></person-group> (<year>1971</year>) <article-title>The Genus <italic><tp:taxon-name><tp:taxon-name-part taxon-name-part-type="genus">Agrostis</tp:taxon-name-part></tp:taxon-name></italic> in Eastern Fennoscandia. Taxonomy and Distribution.</article-title><source>Flora Fennica</source><volume>5</volume>: <fpage>1</fpage>–<lpage>209</lpage>.</mixed-citation></ref><ref id="B10"><mixed-citation xmlns:xlink="http://www.w3.org/1999/xlink" xlink:type="simple"><person-group><name name-style="western"><surname>Giraldo-Cañas</surname><given-names>D</given-names></name><name name-style="western"><surname>Londoño</surname><given-names>X</given-names></name><name name-style="western"><surname>Clark</surname><given-names>LG</given-names></name></person-group> (<year>2016</year>) <article-title><tp:taxon-name><tp:taxon-name-part taxon-name-part-type="family">Poaceae</tp:taxon-name-part></tp:taxon-name>.</article-title> In: <person-group><name name-style="western"><surname>Bernal</surname><given-names>R</given-names></name><name name-style="western"><surname>Gradstein</surname><given-names>SR</given-names></name><name name-style="western"><surname>Celis</surname><given-names>M</given-names></name></person-group> (<role>Eds</role>) <issue-title>Catálogo de plantas y líquenes de Colombia (Vol.</issue-title><source>2). Instituto de Ciencias Naturales, Universidad Nacional de Colombia, Bogotá D.C.</source>, <fpage>2127</fpage>–<lpage>2205</lpage>.</mixed-citation></ref></ref-list></tp:taxon-treatment>
