# Supplementary material for: Agrostis and Podagrostis (Agrostidinae, Poaceae) from páramos of Boyacá, Colombia: synoptic taxonomy including a key to Colombian species
Source: PhytoKeys. 2020 Jun 24;151:107–60. doi: 10.3897/phytokeys.151.50538 (PMC7329918; doi:10.3897/phytokeys.151.50538)
Supplement: XML Treatment for Agrostis tolucensis [file phytokeys.151.50538-treatment10.xml]

<!DOCTYPE tp:taxon-treatment
  PUBLIC "-//TaxonX//DTD Taxonomic Treatment Publishing DTD v0 20100105//EN" "tax-treatment-NSO.dtd">
<tp:taxon-treatment xmlns:tp="http://www.plazi.org/taxpub"><tp:treatment-meta><kwd-group><label>Taxon classification</label><kwd><named-content xmlns:xlink="http://www.w3.org/1999/xlink" content-type="kingdom">Plantae</named-content></kwd><kwd><named-content xmlns:xlink="http://www.w3.org/1999/xlink" content-type="order">Poales</named-content></kwd><kwd><named-content xmlns:xlink="http://www.w3.org/1999/xlink" content-type="family">Poaceae</named-content></kwd></kwd-group><mixed-citation publication-type="journal"><person-group><name><surname>Sylvester</surname><given-names>Steven P.</given-names></name><name><surname>Cuta-Alarcon</surname><given-names>Lia E.</given-names></name><name><surname>Bravo-Pedraza</surname><given-names>William J.</given-names></name><name><surname>Soreng</surname><given-names>Robert J.</given-names></name></person-group><article-title><italic><tp:taxon-name><tp:taxon-name-part taxon-name-part-type="genus" reg="Agrostis">Agrostis</tp:taxon-name-part></tp:taxon-name></italic> and <italic><tp:taxon-name><tp:taxon-name-part taxon-name-part-type="genus" reg="Podagrostis">Podagrostis</tp:taxon-name-part></tp:taxon-name></italic> (<tp:taxon-name><tp:taxon-name-part taxon-name-part-type="subtribe">Agrostidinae</tp:taxon-name-part></tp:taxon-name>, <tp:taxon-name><tp:taxon-name-part taxon-name-part-type="family">Poaceae</tp:taxon-name-part></tp:taxon-name>) from páramos of Boyacá, Colombia: synoptic taxonomy including a key to Colombian species</article-title><source>PhytoKeys</source><day>24</day><month>6</month><year>2020</year><volume>151</volume><fpage>107</fpage><lpage>160</lpage><pub-id pub-id-type="doi">10.3897/phytokeys.151.50538</pub-id></mixed-citation></tp:treatment-meta><tp:nomenclature><tp:taxon-name><object-id xmlns:xlink="http://www.w3.org/1999/xlink" content-type="arpha" xlink:type="simple">9FED202A-6589-55E4-8A38-CF45E18212D9</object-id>
              <tp:taxon-name-part taxon-name-part-type="genus" reg="Agrostis">Agrostis</tp:taxon-name-part>
              <tp:taxon-name-part taxon-name-part-type="species" reg="tolucensis">tolucensis</tp:taxon-name-part>
            </tp:taxon-name><tp:taxon-authority>Kunth, Nov. Gen. Sp. [H.B.K.] 1: 135. 1816</tp:taxon-authority><xref ref-type="fig" rid="F10">Fig. 10</xref><tp:nomenclature-citation-list><tp:nomenclature-citation><tp:taxon-name>
                  <tp:taxon-name-part taxon-name-part-type="genus" reg="Agrostis">Agrostis</tp:taxon-name-part> <tp:taxon-name-part taxon-name-part-type="species" reg="tolucensis">tolucensis</tp:taxon-name-part></tp:taxon-name><comment>Willd. ex Steud., Syn. Pl. Glumac. 1: 164. 1855[1854], nom. inval.</comment></tp:nomenclature-citation><tp:nomenclature-citation><tp:taxon-name>
                  <tp:taxon-name-part taxon-name-part-type="genus" reg="Agrostis"/>
                  <tp:taxon-name-part taxon-name-part-type="species" reg="glomerata"/>
                </tp:taxon-name><comment>= <tp:taxon-name><tp:taxon-name-part taxon-name-part-type="genus" reg="Agrostis">Agrostis</tp:taxon-name-part> <tp:taxon-name-part taxon-name-part-type="species" reg="glomerata">glomerata</tp:taxon-name-part></tp:taxon-name> (J. Presl) Kunth, Enum. Pl. [Kunth] 1: 219. 1833. <tp:taxon-name><tp:taxon-name-part taxon-name-part-type="genus" reg="Vilfa">Vilfa</tp:taxon-name-part> <tp:taxon-name-part taxon-name-part-type="species" reg="glomerata">glomerata</tp:taxon-name-part></tp:taxon-name> J. Presl, Reliq. Haenk. 1 (4–5): 239. 1830. Type: Peru. [Huánuco] [Hab. in montanis Peruviae huanoccensibus], [1791; 1891 written on W isotype], T.P.X. Haenke s.n. [#196 written on W isotype] (holotype: [not found]; isotypes: HAL (HAL0106916 [image!]), PRC (PRC450953 [image!]), US (US00589472 fragm.), W (W0025326 [image!])). </comment></tp:nomenclature-citation><tp:nomenclature-citation><tp:taxon-name>
                  <tp:taxon-name-part taxon-name-part-type="genus" reg="Agrostis"/>
                  <tp:taxon-name-part taxon-name-part-type="species" reg="hoffmannii"/>
                </tp:taxon-name><comment>= <tp:taxon-name><tp:taxon-name-part taxon-name-part-type="genus" reg="Agrostis">Agrostis</tp:taxon-name-part> <tp:taxon-name-part taxon-name-part-type="species" reg="hoffmannii">hoffmannii</tp:taxon-name-part></tp:taxon-name> Mez, Repert. Spec. Nov. Regni Veg. 18: 3. 1922. Type: Costa Rica. Irazu (holotype: [not found]; isotypes: [not found]). </comment></tp:nomenclature-citation><tp:nomenclature-citation><tp:taxon-name>
                  <tp:taxon-name-part taxon-name-part-type="genus" reg="Agrostis"/>
                  <tp:taxon-name-part taxon-name-part-type="species" reg="nana"/>
                  <tp:taxon-name-part taxon-name-part-type="variety" reg="andicola"/>
                </tp:taxon-name><comment>= <tp:taxon-name><tp:taxon-name-part taxon-name-part-type="genus" reg="Agrostis">Agrostis</tp:taxon-name-part> <tp:taxon-name-part taxon-name-part-type="species" reg="nana">nana</tp:taxon-name-part> <tp:taxon-name-part taxon-name-part-type="infraspecific-rank">var.</tp:taxon-name-part> <tp:taxon-name-part taxon-name-part-type="variety" reg="andicola">andicola</tp:taxon-name-part></tp:taxon-name> Pilg., Bot. Jahrb. Syst. 37 (5): 505. 1906. Type: Ecuador. Chimborazo: Chimborazo, N-Seite, Páramo-Region, 4500 m alt., July 1903, H. Meyer 146 (syntypes: JE (JE00020226 [image!]; JE00020228 [image!])); Napo: Antisana, in frigidis alpinis, 4600 m alt., July 1903, H. Meyer 145 (syntypes: JE (JE00020225 [image!]; JE00020227 [image!])). </comment></tp:nomenclature-citation><tp:nomenclature-citation><tp:taxon-name>
                  <tp:taxon-name-part taxon-name-part-type="genus" reg="Agrostis"/>
                  <tp:taxon-name-part taxon-name-part-type="species" reg="nana"/>
                  <tp:taxon-name-part taxon-name-part-type="variety" reg="aristata"/>
                </tp:taxon-name><comment>= <tp:taxon-name><tp:taxon-name-part taxon-name-part-type="genus" reg="Agrostis">Agrostis</tp:taxon-name-part> <tp:taxon-name-part taxon-name-part-type="species" reg="nana">nana</tp:taxon-name-part> <tp:taxon-name-part taxon-name-part-type="infraspecific-rank">var.</tp:taxon-name-part> <tp:taxon-name-part taxon-name-part-type="variety" reg="aristata">aristata</tp:taxon-name-part></tp:taxon-name> Griseb., Abh. Königl. Ges. Wiss. Göttingen 24: 294. 1879. Type: Argentina. Salta: Umgebungen des Nevado del Castillo [around the Nevado del Castillo], 10−15000 ft. [3048−4572 m alt.], 19–23 Mar. 1873, P.G. Lorentz &amp; G.H.E.W. Hieronymus 82 (holotype: GOET (GOET006541 [image!]); isotypes: B, BAA (BAA00000724 [image!] fragm. ex B; BAA00000723 [image!] fragm. ex B), CORD (CORD00004693 [image!]), W (W19160036588 [image!]; W19160036664 [image!])). </comment></tp:nomenclature-citation><tp:nomenclature-citation><tp:taxon-name>
                  <tp:taxon-name-part taxon-name-part-type="genus" reg="Agrostis"/>
                  <tp:taxon-name-part taxon-name-part-type="species" reg="virescens"/>
                </tp:taxon-name><comment>= <tp:taxon-name><tp:taxon-name-part taxon-name-part-type="genus" reg="Agrostis">Agrostis</tp:taxon-name-part> <tp:taxon-name-part taxon-name-part-type="species" reg="virescens">virescens</tp:taxon-name-part></tp:taxon-name> Kunth, Nov. Gen. Sp. [H.B.K.] 1: 135. 1816. Type: Mexico. Toluca, Sep., F.W.H.A. Humboldt &amp; A.J.A. Bonpland s.n (holotype: P (P00669395 [image!]); isotypes: LE-TRIN (LE-TRIN1668.01; LE-TRIN1668.02), P (P00136912 [image!])). </comment></tp:nomenclature-citation></tp:nomenclature-citation-list></tp:nomenclature><tp:treatment-sec sec-type="material" id="SECID0EOKDI"><title>Type.</title><p>Mexico. [prope Toluca et Islahuaca], F.W.H.A. Humboldt &amp; A.J.A. Bonpland s.n. (holotype: P (P00669394 [image!]); isotypes: B (B-W1704), BAA (BAA00000235 [image!] fragm. ex P), BM, K (microfiche), LE-TRIN (LE-TRIN1660.01), P (P00136914 [image!]; P00136915 [image!]; P00740426 [image!]), US (US00156505! fragm. ex P)).</p></tp:treatment-sec><tp:treatment-sec sec-type="description" id="SECID0ETKDI"><title>Description.</title><p><bold>Perennial herbs</bold>, tussock-forming or laxly to densely tufted, usually with short ascending rhizomes. <bold>Tillers</bold> extravaginal and intravaginal, with cataphylls usually present. <bold>Culms</bold> (3−)5.5−51(−80) cm tall, erect or arching, fairly firm, with 0(−2) nodes exerted at flowering, smooth or rarely scaberulous. <bold>Leaves</bold> mostly basal or more-or-less evenly spread along the culm, glabrous, smooth or scabrous; <bold>ligules</bold> 2−4(−6.2) mm long, of upper culm usually longer than those of lower culm and tillers, truncate to triangular, moderately to strongly decurrent with the sheath, abaxial surface usually scabrous, rarely scaberulous or smooth; <bold>blades</bold> 2.5−19 cm long, 1−3(−5) mm wide, at least in the upper culm filiform, folded or flat, usually lax to sometimes firm, sometimes basal and tiller blades involute or convolute and firm to rigid, smooth throughout or scabrous only on the margin and sometimes veins, apices blunt or slightly naviculate-acute. <bold>Panicles</bold> (1−)2−15 cm long, 0.1−1.5 cm wide, moderately to densely congested, sub-spikelike or spikelike, sometimes interrupted towards the base, subincluded in the basal foliage or slightly to greatly exerted, lateral branches with spikelets almost to the base, upper lateral branches short and held close to the central inflorescence axis, central axis and panicle branches scabrous; <bold>pedicels</bold> 0.7−3(−4.5) mm long, usually shorter than their spikelets, not or slightly dilated at their apex, scabrous. <bold>Spikelets</bold> (not including awn, if present) 2−3(−3.6) mm long; <bold>glumes</bold> equal or subequal, 1-veined, lower glume keel and surface usually scabrous at least in the distal half, infrequently smooth throughout, upper glume keel and surface scabrous for almost their entirety to at least in the distal half or surface sometimes smooth throughout, apices acute or acuminate; <bold>floret</bold> ½−2/3(−3/4) the length of the glumes; <bold>calluses</bold> lightly pilose with 2 sparse tufts of short hairs on the lateral sides; <bold>lemmas</bold> 1.4−2.8 mm long, glabrous, smooth, 5-veined, apex truncate, denticulate, usually awned, awn 2−3.5 mm long, inserted in the lower, middle, or upper 1/3 of the dorsal keel, exerted from the glumes, geniculate, twisted, very rarely muticous or with a short straight awn, &lt; 1 mm long, inserted in the upper half of the lemma (see notes below regarding <italic><tp:taxon-name><tp:taxon-name-part taxon-name-part-type="genus" reg="Agrostis">A.</tp:taxon-name-part> <tp:taxon-name-part taxon-name-part-type="species" reg="glomerata">glomerata</tp:taxon-name-part></tp:taxon-name></italic>); <bold>paleas</bold> absent or 0.1−0.2 mm long, &lt; ¼ the length of the lemma; <bold>rachilla</bold> absent; <bold>anthers</bold> 0.5−1 mm long.</p><fig id="F10" position="float" orientation="portrait"><object-id xmlns:xlink="http://www.w3.org/1999/xlink" content-type="doi" xlink:type="simple">10.3897/phytokeys.151.50538.figure10</object-id><object-id xmlns:xlink="http://www.w3.org/1999/xlink" content-type="arpha" xlink:type="simple">B1E0C61F-2B9C-5607-8377-2609A1AA069D</object-id><label>Figure 10.</label><caption><p><italic><tp:taxon-name><tp:taxon-name-part taxon-name-part-type="genus" reg="Agrostis">Agrostis</tp:taxon-name-part> <tp:taxon-name-part taxon-name-part-type="species" reg="tolucensis">tolucensis</tp:taxon-name-part></tp:taxon-name></italic><bold>A</bold> spikelet, glumes in lateral view, floret in dorsal view, detached and raised above the glumes <bold>B</bold> whole plant. Images of Cuta-Alarcon 376 (FMB).</p></caption><graphic xmlns:xlink="http://www.w3.org/1999/xlink" xlink:href="phytokeys-151-107-g010.jpg" position="float" orientation="portrait" xlink:type="simple" id="oo_424848.jpg"><uri content-type="original_file" xlink:type="simple">https://binary.pensoft.net/fig/424848</uri></graphic></fig></tp:treatment-sec><tp:treatment-sec sec-type="distribution" id="SECID0EANDI"><title>Distribution and ecology.</title><p>Mexico, Guatemala, Costa Rica, Panama, Colombia, Venezuela, Ecuador, Peru, Bolivia, Chile, Argentina. High-elevation open grasslands and forests, 2700−4900 m alt.</p></tp:treatment-sec><tp:treatment-sec sec-type="material" id="SECID0EFNDI"><title>Other specimens examined.</title><p><bold>Colombia</bold>. Sin loc., 1760–1808, J.C. Mutis 5521 (US1561906). <bold>Boyacá</bold>: Munic. Arcabuco, Páramo El Valle, <named-content xmlns:xlink="http://www.w3.org/1999/xlink" content-type="dwc:verbatimCoordinates" xlink:type="simple"><named-content content-type="geo-json" specific-use="{&#34;type&#34;:&#34;Point&#34;,&#34;coordinates&#34;:[-73.371180,5.744583]}" id="NCID0ESNDI" xlink:type="simple">5.7445833N, 73.37118W</named-content></named-content>, 3744 m alt., 16 Nov. 2017, S.P. Sylvester 3081 (FMB, K, US); Munic. Arcabuco, Páramo El Valle, just below high point of ridge to the W of site 14, <named-content xmlns:xlink="http://www.w3.org/1999/xlink" content-type="dwc:verbatimCoordinates" xlink:type="simple"><named-content content-type="geo-json" specific-use="{&#34;type&#34;:&#34;Point&#34;,&#34;coordinates&#34;:[-73.387220,5.754360]}" id="NCID0E1NDI" xlink:type="simple">5.75436N, 73.38722W</named-content></named-content>, 3747 m alt., páramo seco dominado por <italic><tp:taxon-name><tp:taxon-name-part taxon-name-part-type="genus" reg="Espeletia">Espeletia</tp:taxon-name-part> <tp:taxon-name-part taxon-name-part-type="species" reg="barclayana">barclayana</tp:taxon-name-part></tp:taxon-name></italic> [Cuatrec.], 16 Nov. 2017, S.P. Sylvester 3083 (K, US); Munic. Belén, Páramo de La Rusia, border with Santander, Boqueron El Consuelo, unprotected private land, <named-content xmlns:xlink="http://www.w3.org/1999/xlink" content-type="dwc:verbatimCoordinates" xlink:type="simple"><named-content content-type="geo-json" specific-use="{&#34;type&#34;:&#34;Point&#34;,&#34;coordinates&#34;:[-72.570560,6.035980]}" id="NCID0ENODI" xlink:type="simple">6.03598N, 72.57056W</named-content></named-content>, 3975 m alt., páramo with limited grazing by horses and rodents with <italic><tp:taxon-name><tp:taxon-name-part taxon-name-part-type="genus" reg="Espeletia">Espeletia</tp:taxon-name-part> <tp:taxon-name-part taxon-name-part-type="species" reg="brachyaxiantha">brachyaxiantha</tp:taxon-name-part></tp:taxon-name></italic> [S. Díaz] and <italic><tp:taxon-name><tp:taxon-name-part taxon-name-part-type="genus" reg="Espeletia">E.</tp:taxon-name-part> <tp:taxon-name-part taxon-name-part-type="species" reg="annemariana">annemariana</tp:taxon-name-part></tp:taxon-name></italic> [Cuatrec.], steep slope on rock outcrop, 23 Nov. 2017, M. Vorontsova 2260 (FMB, K, SI, US); Munic. Belén, Páramo de La Rusia, near Páramo Le Consuelo, unprotected private land, somewhat disturbed páramo on top of the ridge, <named-content xmlns:xlink="http://www.w3.org/1999/xlink" content-type="dwc:verbatimCoordinates" xlink:type="simple"><named-content content-type="geo-json" specific-use="{&#34;type&#34;:&#34;Point&#34;,&#34;coordinates&#34;:[-72.572420,6.024160]}" id="NCID0ELPDI" xlink:type="simple">6.02416N, 72.57242W</named-content></named-content>, 3894 m alt., grazed by horses and rodents, with <italic><tp:taxon-name><tp:taxon-name-part taxon-name-part-type="genus" reg="Espeletia">Espeletia</tp:taxon-name-part> <tp:taxon-name-part taxon-name-part-type="species" reg="boyacensis">boyacensis</tp:taxon-name-part></tp:taxon-name></italic>, 22 Nov. 2017, M. Vorontsova 2231 (K, UPTC, US); Munic. Chiscas, Páramo de Chacaritas, asociado a rocas de 4 m de altura, <named-content xmlns:xlink="http://www.w3.org/1999/xlink" content-type="dwc:verbatimCoordinates" xlink:type="simple"><named-content content-type="geo-json" specific-use="{&#34;type&#34;:&#34;Point&#34;,&#34;coordinates&#34;:[-72.390400,6.622270]}" id="NCID0E5PDI" xlink:type="simple">6.62227N, 72.3904W</named-content></named-content>, 4192 m alt., 4 Mar. 2018, S.P. Sylvester 3115 (US); Munic. Chiscas, Páramo de Chacaritas, límites entre páramo y superpáramo, <named-content xmlns:xlink="http://www.w3.org/1999/xlink" content-type="dwc:verbatimCoordinates" xlink:type="simple"><named-content content-type="geo-json" specific-use="{&#34;type&#34;:&#34;Point&#34;,&#34;coordinates&#34;:[-72.394400,6.628650]}" id="NCID0EGQDI" xlink:type="simple">6.62865N, 72.3944W</named-content></named-content>, 4064 m alt., 4 Mar. 2018, S.P. Sylvester 3104 (FMB, K, US); Munic. Chiscas, Páramo El Peñon, Chiscas, <named-content xmlns:xlink="http://www.w3.org/1999/xlink" content-type="dwc:verbatimCoordinates" xlink:type="simple"><named-content content-type="geo-json" specific-use="{&#34;type&#34;:&#34;Point&#34;,&#34;coordinates&#34;:[-72.400730,6.630120]}" id="NCID0EOQDI" xlink:type="simple">6.63012N, 72.40073W</named-content></named-content>, 4172 m alt., 5 Mar. 2018, S.P. Sylvester 3152 (UPTC); Munic. Chiscas, Páramo El Peñon, Chiscas, <named-content xmlns:xlink="http://www.w3.org/1999/xlink" content-type="dwc:verbatimCoordinates" xlink:type="simple"><named-content content-type="geo-json" specific-use="{&#34;type&#34;:&#34;Point&#34;,&#34;coordinates&#34;:[-72.402830,6.628760]}" id="NCID0EWQDI" xlink:type="simple">6.62876N, 72.40283W</named-content></named-content>, 4255 m alt., vegetación de pajonal frailejonal, páramo húmedo, 5 Mar. 2018, S.P. Sylvester 3153 (FMB, K, US); Munic. Mongua, Páramo de Ocetá, Valle de Laguna Negra, <named-content xmlns:xlink="http://www.w3.org/1999/xlink" content-type="dwc:verbatimCoordinates" xlink:type="simple"><named-content content-type="geo-json" specific-use="{&#34;type&#34;:&#34;Point&#34;,&#34;coordinates&#34;:[-72.791330,5.695250]}" id="NCID0E5QDI" xlink:type="simple">5.69525N, 72.79133W</named-content></named-content>, 3694 m alt., 29 Nov. 2017, L.E. Cuta-Alarcón 355 (FMB, K, UPTC, US); Munic. Mongui, Vereda Vallado, Sector La Pedrisca, Páramo de Ocetá, <named-content xmlns:xlink="http://www.w3.org/1999/xlink" content-type="dwc:verbatimCoordinates" xlink:type="simple"><named-content content-type="geo-json" specific-use="{&#34;type&#34;:&#34;Point&#34;,&#34;coordinates&#34;:[-72.808910,5.699690]}" id="NCID0EGRDI" xlink:type="simple">5.69969N, 72.80891W</named-content></named-content>, 3751 m alt., 30 Nov. 2017, L.E. Cuta-Alarcón 376 (FMB, US). <bold>Cauca</bold>: Macizo Colombiano, Valle de las Papas, alrededores de Valencia, [<named-content xmlns:xlink="http://www.w3.org/1999/xlink" content-type="dwc:verbatimCoordinates" xlink:type="simple"><named-content content-type="geo-json" specific-use="{&#34;type&#34;:&#34;Point&#34;,&#34;coordinates&#34;:[-76.682800,1.883100]}" id="NCID0EQRDI" xlink:type="simple">1.8831N, 76.6828W</named-content></named-content>], 2910 m alt., 11 Sep.-1 Oct. 1958, Idrobo, Pinto &amp; Bischler 3682A (US2540528). <bold>Cundinamarca</bold>: Páramo de Chisaca, [<named-content xmlns:xlink="http://www.w3.org/1999/xlink" content-type="dwc:verbatimCoordinates" xlink:type="simple"><named-content content-type="geo-json" specific-use="{&#34;type&#34;:&#34;Point&#34;,&#34;coordinates&#34;:[-74.200600,4.274700]}" id="NCID0E1RDI" xlink:type="simple">4.2747N, 74.2006W</named-content></named-content>], 3750–3962 m alt., 5 Oct. 1966, T.R. Soderstrom 1312 (US3136708).</p></tp:treatment-sec><tp:treatment-sec sec-type="notes" id="SECID0E6RDI"><title>Notes.</title><p>Although in Bolivia (<xref ref-type="bibr" rid="B29">Renvoize 1998</xref>) and austral South America (<xref ref-type="bibr" rid="B30">Rúgolo de Agrasar 2012</xref>) <italic><tp:taxon-name><tp:taxon-name-part taxon-name-part-type="genus" reg="Agrostis">A.</tp:taxon-name-part> <tp:taxon-name-part taxon-name-part-type="species" reg="tolucensis">tolucensis</tp:taxon-name-part></tp:taxon-name></italic> is mentioned to be notably rhizomatous, lateral tending rhizomes were not notable on specimens from the páramos of Boyacá, which had short, ascending rhizomes/pseudostolons and formed small tussocks or were laxly to densely tufted. Type specimens and original material of <italic><tp:taxon-name><tp:taxon-name-part taxon-name-part-type="genus" reg="Agrostis">A.</tp:taxon-name-part> <tp:taxon-name-part taxon-name-part-type="species" reg="tolucensis">tolucensis</tp:taxon-name-part></tp:taxon-name></italic> and other species now considered synonyms of <italic><tp:taxon-name><tp:taxon-name-part taxon-name-part-type="genus" reg="Agrostis">A.</tp:taxon-name-part> <tp:taxon-name-part taxon-name-part-type="species" reg="tolucensis">tolucensis</tp:taxon-name-part></tp:taxon-name></italic>, i.e. <italic><tp:taxon-name><tp:taxon-name-part taxon-name-part-type="genus" reg="Agrostis">Agrostis</tp:taxon-name-part> <tp:taxon-name-part taxon-name-part-type="species" reg="glomerata">glomerata</tp:taxon-name-part></tp:taxon-name></italic>, <tp:taxon-name><tp:taxon-name-part taxon-name-part-type="genus" reg="Agrostis">A.</tp:taxon-name-part> <tp:taxon-name-part taxon-name-part-type="species" reg="nana">nana</tp:taxon-name-part> <tp:taxon-name-part taxon-name-part-type="infraspecific-rank">var.</tp:taxon-name-part> <tp:taxon-name-part taxon-name-part-type="variety" reg="andicola">andicola</tp:taxon-name-part></tp:taxon-name>, <tp:taxon-name><tp:taxon-name-part taxon-name-part-type="genus" reg="Agrostis">A.</tp:taxon-name-part> <tp:taxon-name-part taxon-name-part-type="species" reg="nana">nana</tp:taxon-name-part> <tp:taxon-name-part taxon-name-part-type="infraspecific-rank">var.</tp:taxon-name-part> <tp:taxon-name-part taxon-name-part-type="variety" reg="aristata">aristata</tp:taxon-name-part></tp:taxon-name>, and <italic><tp:taxon-name><tp:taxon-name-part taxon-name-part-type="genus" reg="Agrostis">A.</tp:taxon-name-part> <tp:taxon-name-part taxon-name-part-type="species" reg="virescens">virescens</tp:taxon-name-part></tp:taxon-name></italic>, also had either short ascending rhizomes or lacked notable rhizomes, but with all having obvious extravaginal cataphyllous shoots.</p><p>Discrepancy was sometimes also found in the form of the leaf blades, with specimens encountered in Boyacá, Colombia, and Venezuela sometimes having more rigid, convolute to folded, often recurved, basal leaf blades instead of the lax and filiform leaf blades more common to this species. These specimens did usually still have flat upper culm blades to help differentiate them from e.g. <italic><tp:taxon-name><tp:taxon-name-part taxon-name-part-type="genus" reg="Agrostis">A.</tp:taxon-name-part> <tp:taxon-name-part taxon-name-part-type="species" reg="laegaardii">laegaardii</tp:taxon-name-part></tp:taxon-name></italic> (see notes on similar species below). While <xref ref-type="bibr" rid="B29">Renvoize (1998)</xref> and <xref ref-type="bibr" rid="B30">Rúgolo de Agrasar (2012)</xref> state the blades in <italic><tp:taxon-name><tp:taxon-name-part taxon-name-part-type="genus" reg="Agrostis">A.</tp:taxon-name-part> <tp:taxon-name-part taxon-name-part-type="species" reg="tolucensis">tolucensis</tp:taxon-name-part></tp:taxon-name></italic> to be flat, folded, or filiform and generally lax, the type material also has fairly firm blades which are narrow and folded to slightly convolute and sometimes cylindrical in outline. <italic><tp:taxon-name><tp:taxon-name-part taxon-name-part-type="genus" reg="Agrostis">Agrostis</tp:taxon-name-part> <tp:taxon-name-part taxon-name-part-type="species" reg="nana">nana</tp:taxon-name-part></tp:taxon-name></italic>, here considered a synonym of <italic><tp:taxon-name><tp:taxon-name-part taxon-name-part-type="genus" reg="Agrostis">A.</tp:taxon-name-part> <tp:taxon-name-part taxon-name-part-type="species" reg="tolucensis">tolucensis</tp:taxon-name-part></tp:taxon-name></italic>, also has more convolute, curved and rigid leaf blades.</p></tp:treatment-sec><tp:treatment-sec sec-type="Similar species" id="SECID0E3WDI"><title>Similar species.</title><p>See notes under <italic><tp:taxon-name><tp:taxon-name-part taxon-name-part-type="genus" reg="Agrostis">A.</tp:taxon-name-part> <tp:taxon-name-part taxon-name-part-type="species" reg="foliata">foliata</tp:taxon-name-part></tp:taxon-name></italic> for how to differentiate from that species. <italic><tp:taxon-name><tp:taxon-name-part taxon-name-part-type="genus" reg="Agrostis">Agrostis</tp:taxon-name-part> <tp:taxon-name-part taxon-name-part-type="species" reg="breviculmis">breviculmis</tp:taxon-name-part></tp:taxon-name></italic> and <italic><tp:taxon-name><tp:taxon-name-part taxon-name-part-type="genus" reg="Agrostis">A.</tp:taxon-name-part> <tp:taxon-name-part taxon-name-part-type="species" reg="laegaardii">laegaardii</tp:taxon-name-part></tp:taxon-name></italic> bear similarities in having mainly basal, narrow, usually convolute, rigid, leaf blades and densely congested spikelike panicles that are usually short (&lt; 5 cm long), and spikelets with an absent or reduced palea &lt; ¼ the length of the lemma. <italic><tp:taxon-name><tp:taxon-name-part taxon-name-part-type="genus" reg="Agrostis">Agrostis</tp:taxon-name-part> <tp:taxon-name-part taxon-name-part-type="species" reg="tolucensis">tolucensis</tp:taxon-name-part></tp:taxon-name></italic> principally differs from these by the leaf blades being usually laxer and folded or flat, at least in the upper culm. However, as noted above, specimens can be found with convolute basal blades that makes distinguishing these species more difficult. In these instances, <italic><tp:taxon-name><tp:taxon-name-part taxon-name-part-type="genus" reg="Agrostis">A.</tp:taxon-name-part> <tp:taxon-name-part taxon-name-part-type="species" reg="tolucensis">tolucensis</tp:taxon-name-part></tp:taxon-name></italic> can be differentiated from <italic><tp:taxon-name><tp:taxon-name-part taxon-name-part-type="genus" reg="Agrostis">A.</tp:taxon-name-part> <tp:taxon-name-part taxon-name-part-type="species" reg="breviculmis">breviculmis</tp:taxon-name-part></tp:taxon-name></italic> by its larger spikelets 2−3(−3.6) mm long (vs. 1.5−2.1(−2.5 in Bolivia?; <xref ref-type="bibr" rid="B29">Renvoize 1998</xref>) mm long in <italic><tp:taxon-name><tp:taxon-name-part taxon-name-part-type="genus" reg="Agrostis">A.</tp:taxon-name-part> <tp:taxon-name-part taxon-name-part-type="species" reg="breviculmis">breviculmis</tp:taxon-name-part></tp:taxon-name></italic>), usually the presence of a well-developed geniculate and twisted awn inserted dorsally usually in the lower third of the lemma (lemmas very rarely muticous or with a short straight weak awn, &lt; 1 mm long, inserted in the upper ½; see notes on <italic><tp:taxon-name><tp:taxon-name-part taxon-name-part-type="genus" reg="Agrostis">A.</tp:taxon-name-part> <tp:taxon-name-part taxon-name-part-type="species" reg="glomerata">glomerata</tp:taxon-name-part></tp:taxon-name></italic> below) (vs. lemmas muticous or with a short straight weak awn inserted above the middle in <italic><tp:taxon-name><tp:taxon-name-part taxon-name-part-type="genus" reg="Agrostis">A.</tp:taxon-name-part> <tp:taxon-name-part taxon-name-part-type="species" reg="breviculmis">breviculmis</tp:taxon-name-part></tp:taxon-name></italic>), panicles generally wider, 1−15 mm wide (vs. 0.5−2(−6) mm wide in <italic><tp:taxon-name><tp:taxon-name-part taxon-name-part-type="genus" reg="Agrostis">A.</tp:taxon-name-part> <tp:taxon-name-part taxon-name-part-type="species" reg="breviculmis">breviculmis</tp:taxon-name-part></tp:taxon-name></italic>), and short prickle hairs on the glume keels (vs. coarse and shiny in <italic><tp:taxon-name><tp:taxon-name-part taxon-name-part-type="genus" reg="Agrostis">A.</tp:taxon-name-part> <tp:taxon-name-part taxon-name-part-type="species" reg="breviculmis">breviculmis</tp:taxon-name-part></tp:taxon-name></italic>). While <italic><tp:taxon-name><tp:taxon-name-part taxon-name-part-type="genus" reg="Agrostis">A.</tp:taxon-name-part> <tp:taxon-name-part taxon-name-part-type="species" reg="laegaardii">laegaardii</tp:taxon-name-part></tp:taxon-name></italic> has characters of often larger spikelets and dorsally inserted awn, <italic><tp:taxon-name><tp:taxon-name-part taxon-name-part-type="genus" reg="Agrostis">A.</tp:taxon-name-part> <tp:taxon-name-part taxon-name-part-type="species" reg="tolucensis">tolucensis</tp:taxon-name-part></tp:taxon-name></italic> can be differentiated from <italic><tp:taxon-name><tp:taxon-name-part taxon-name-part-type="genus" reg="Agrostis">A.</tp:taxon-name-part> <tp:taxon-name-part taxon-name-part-type="species" reg="laegaardii">laegaardii</tp:taxon-name-part></tp:taxon-name></italic> by its extravaginal cataphyllous shoots and distinct ascending rhizomes with rhizome internodes usually &gt; 7 mm long (vs. purely intravaginal innovations, without cataphyllous shoots or distinct ascending rhizomes, rhizome internodes &lt; 2 mm long in <italic><tp:taxon-name><tp:taxon-name-part taxon-name-part-type="genus" reg="Agrostis">A.</tp:taxon-name-part> <tp:taxon-name-part taxon-name-part-type="species" reg="laegaardii">laegaardii</tp:taxon-name-part></tp:taxon-name></italic>), generally wider panicles, 1−15 mm wide (vs. 0.5−2(−6) mm wide in <italic><tp:taxon-name><tp:taxon-name-part taxon-name-part-type="genus" reg="Agrostis">A.</tp:taxon-name-part> <tp:taxon-name-part taxon-name-part-type="species" reg="laegaardii">laegaardii</tp:taxon-name-part></tp:taxon-name></italic>), and short prickle hairs on the glume keels (vs. coarse and shiny in <italic><tp:taxon-name><tp:taxon-name-part taxon-name-part-type="genus" reg="Agrostis">A.</tp:taxon-name-part> <tp:taxon-name-part taxon-name-part-type="species" reg="laegaardii">laegaardii</tp:taxon-name-part></tp:taxon-name></italic>). Specimens can sometimes have laxer inflorescences that could lead to confusion with <italic><tp:taxon-name><tp:taxon-name-part taxon-name-part-type="genus" reg="Agrostis">A.</tp:taxon-name-part> <tp:taxon-name-part taxon-name-part-type="species" reg="mertensii">mertensii</tp:taxon-name-part></tp:taxon-name></italic>, but this species does not form small tussocks.</p><p><italic><tp:taxon-name><tp:taxon-name-part taxon-name-part-type="genus" reg="Agrostis">Agrostis</tp:taxon-name-part> <tp:taxon-name-part taxon-name-part-type="species" reg="meyenii">meyenii</tp:taxon-name-part></tp:taxon-name></italic>, a species known from drier high-elevation puna grassland and pampa of Argentina, Chile and Bolivia (<xref ref-type="bibr" rid="B29">Renvoize 1998</xref>; <xref ref-type="bibr" rid="B30">Rúgolo de Agrasar 2012</xref>), is similar in its overall appearance, usually being tufted and with rhizomes, having similar ligules and filiform or flat leaf blades, and having a condensed spikelike panicle with spikelets of similar size. <italic><tp:taxon-name><tp:taxon-name-part taxon-name-part-type="genus" reg="Agrostis">Agrostis</tp:taxon-name-part> <tp:taxon-name-part taxon-name-part-type="species" reg="tolucensis">tolucensis</tp:taxon-name-part></tp:taxon-name></italic> can usually be differentiated from <italic><tp:taxon-name><tp:taxon-name-part taxon-name-part-type="genus" reg="Agrostis">A.</tp:taxon-name-part> <tp:taxon-name-part taxon-name-part-type="species" reg="meyenii">meyenii</tp:taxon-name-part></tp:taxon-name></italic> by the presence of an awn inserted in the lower third of the lemma, 2−3.5 mm long, twisted and bent and exerted from the glumes (vs. muticous or, if awn present, inserted in the middle or upper third of the lemma, to 1.2 mm long, straight or slightly flexuous in <italic><tp:taxon-name><tp:taxon-name-part taxon-name-part-type="genus" reg="Agrostis">A.</tp:taxon-name-part> <tp:taxon-name-part taxon-name-part-type="species" reg="meyenii">meyenii</tp:taxon-name-part></tp:taxon-name></italic>). However, specimens akin to <italic><tp:taxon-name><tp:taxon-name-part taxon-name-part-type="genus" reg="Agrostis">A.</tp:taxon-name-part> <tp:taxon-name-part taxon-name-part-type="species" reg="glomerata">glomerata</tp:taxon-name-part></tp:taxon-name></italic>, a species described from Peru and here considered a synonym of <italic><tp:taxon-name><tp:taxon-name-part taxon-name-part-type="genus" reg="Agrostis">A.</tp:taxon-name-part> <tp:taxon-name-part taxon-name-part-type="species" reg="tolucensis">tolucensis</tp:taxon-name-part></tp:taxon-name></italic>, can sometimes be found in Colombia, albeit not in the Cordillera Oriental, which have muticous lemmas or with a short straight awn inserted in the upper half of the lemma (e.g. Idrobo 3882a, Mutis 5521). These can be differentiated from <italic><tp:taxon-name><tp:taxon-name-part taxon-name-part-type="genus" reg="Agrostis">A.</tp:taxon-name-part> <tp:taxon-name-part taxon-name-part-type="species" reg="meyenii">meyenii</tp:taxon-name-part></tp:taxon-name></italic> by the plants being generally taller, 20−60 cm tall, condensed panicles often &gt; 10 cm long that are often interrupted and with the central inflorescence axis notably wider compared to the lateral branches, and the pedicels, panicle branches, and sometimes central inflorescence axis, being notably scabrous. The blades of these are variable and can be filiform to flat and to 5 mm wide. The characteristic of notably scabrous pedicels, panicle branches, and sometimes central inflorescence axis of <italic><tp:taxon-name><tp:taxon-name-part taxon-name-part-type="genus" reg="Agrostis">A.</tp:taxon-name-part> <tp:taxon-name-part taxon-name-part-type="species" reg="tolucensis">tolucensis</tp:taxon-name-part></tp:taxon-name></italic> are considered to be key in differentiating these from <italic><tp:taxon-name><tp:taxon-name-part taxon-name-part-type="genus" reg="Agrostis">A.</tp:taxon-name-part> <tp:taxon-name-part taxon-name-part-type="species" reg="meyenii">meyenii</tp:taxon-name-part></tp:taxon-name></italic>, which are usually smooth or exceptionally lightly scaberulous.</p></tp:treatment-sec><ref-list><ref id="B29"><mixed-citation xmlns:xlink="http://www.w3.org/1999/xlink" xlink:type="simple"><person-group><name name-style="western"><surname>Renvoize</surname><given-names>SA</given-names></name></person-group> (<year>1998</year>) Gramíneas de Bolivia. Continental Printing, Belgium.</mixed-citation></ref><ref id="B30"><mixed-citation xmlns:xlink="http://www.w3.org/1999/xlink" xlink:type="simple"><person-group><name name-style="western"><surname>Rúgolo de Agrasar</surname><given-names>ZE</given-names></name></person-group> (<year>2012</year>) <article-title><italic><tp:taxon-name><tp:taxon-name-part taxon-name-part-type="genus">Agrostis</tp:taxon-name-part></tp:taxon-name></italic> L.</article-title> In: <person-group><name name-style="western"><surname>Zuloaga</surname><given-names>FO</given-names></name><name name-style="western"><surname>Rúgolo de Agrasar</surname><given-names>ZE</given-names></name><name name-style="western"><surname>Antón</surname><given-names>AM</given-names></name></person-group> (<role>Eds</role>) <issue-title>Flora Argentina.</issue-title><source><tp:taxon-name><tp:taxon-name-part taxon-name-part-type="family">Poaceae</tp:taxon-name-part></tp:taxon-name>: <tp:taxon-name><tp:taxon-name-part taxon-name-part-type="subfamily">Pooideae</tp:taxon-name-part></tp:taxon-name> (Vol. 3 Tomo 2). IBODA-IMBIV, CONICET, Buenos Aires, Argentina</source>, <fpage>102</fpage>–<lpage>125</lpage>.</mixed-citation></ref></ref-list></tp:taxon-treatment>
