# Supplementary material for: Agrostis and Podagrostis (Agrostidinae, Poaceae) from páramos of Boyacá, Colombia: synoptic taxonomy including a key to Colombian species
Source: PhytoKeys. 2020 Jun 24;151:107–60. doi: 10.3897/phytokeys.151.50538 (PMC7329918; doi:10.3897/phytokeys.151.50538)
Supplement: XML Treatment for Podagrostis [file phytokeys.151.50538-treatment11.xml]

<!DOCTYPE tp:taxon-treatment
  PUBLIC "-//TaxonX//DTD Taxonomic Treatment Publishing DTD v0 20100105//EN" "tax-treatment-NSO.dtd">
<tp:taxon-treatment xmlns:tp="http://www.plazi.org/taxpub"><tp:treatment-meta><kwd-group><label>Taxon classification</label><kwd><named-content xmlns:xlink="http://www.w3.org/1999/xlink" content-type="kingdom">Plantae</named-content></kwd><kwd><named-content xmlns:xlink="http://www.w3.org/1999/xlink" content-type="order">Poales</named-content></kwd><kwd><named-content xmlns:xlink="http://www.w3.org/1999/xlink" content-type="family">Poaceae</named-content></kwd></kwd-group><mixed-citation publication-type="journal"><person-group><name><surname>Sylvester</surname><given-names>Steven P.</given-names></name><name><surname>Cuta-Alarcon</surname><given-names>Lia E.</given-names></name><name><surname>Bravo-Pedraza</surname><given-names>William J.</given-names></name><name><surname>Soreng</surname><given-names>Robert J.</given-names></name></person-group><article-title><italic><tp:taxon-name><tp:taxon-name-part taxon-name-part-type="genus" reg="Agrostis">Agrostis</tp:taxon-name-part></tp:taxon-name></italic> and <italic><tp:taxon-name><tp:taxon-name-part taxon-name-part-type="genus" reg="Podagrostis">Podagrostis</tp:taxon-name-part></tp:taxon-name></italic> (<tp:taxon-name><tp:taxon-name-part taxon-name-part-type="subtribe">Agrostidinae</tp:taxon-name-part></tp:taxon-name>, <tp:taxon-name><tp:taxon-name-part taxon-name-part-type="family">Poaceae</tp:taxon-name-part></tp:taxon-name>) from páramos of Boyacá, Colombia: synoptic taxonomy including a key to Colombian species</article-title><source>PhytoKeys</source><day>24</day><month>6</month><year>2020</year><volume>151</volume><fpage>107</fpage><lpage>160</lpage><pub-id pub-id-type="doi">10.3897/phytokeys.151.50538</pub-id></mixed-citation></tp:treatment-meta><tp:nomenclature><tp:taxon-name><object-id xmlns:xlink="http://www.w3.org/1999/xlink" content-type="arpha" xlink:type="simple">F1D83F71-4474-594E-8738-DE6D077F814F</object-id>
              <tp:taxon-name-part taxon-name-part-type="genus" reg="Podagrostis">Podagrostis</tp:taxon-name-part>
            </tp:taxon-name><tp:taxon-authority>(Griseb.) Scribn. &amp; Merr. Contr. U.S. Natl. Herb. 13 (3): 58. 1910</tp:taxon-authority><tp:nomenclature-citation-list><tp:nomenclature-citation><tp:taxon-name>
                  <tp:taxon-name-part taxon-name-part-type="genus" reg="Agrostis">Agrostis</tp:taxon-name-part> <tp:taxon-name-part taxon-name-part-type="infraspecific-rank">sect.</tp:taxon-name-part> <tp:taxon-name-part taxon-name-part-type="section" reg="Podagrostis">Podagrostis</tp:taxon-name-part></tp:taxon-name><comment>Griseb. Fl. Ross. 4 (13): 436. 1852.</comment></tp:nomenclature-citation></tp:nomenclature-citation-list></tp:nomenclature><tp:treatment-sec sec-type="material" id="SECID0EJCAK"><title>Type.</title><p><tp:taxon-name><tp:taxon-name-part taxon-name-part-type="genus" reg="Agrostis">Agrostis</tp:taxon-name-part> <tp:taxon-name-part taxon-name-part-type="species" reg="canina">canina</tp:taxon-name-part> <tp:taxon-name-part taxon-name-part-type="infraspecific-rank">var.</tp:taxon-name-part> <tp:taxon-name-part taxon-name-part-type="variety" reg="aequivalvis">aequivalvis</tp:taxon-name-part></tp:taxon-name> Trin. (lectotype, designated by <xref ref-type="bibr" rid="B13">Hitchcock 1920</xref>: 127).</p></tp:treatment-sec><tp:treatment-sec sec-type="description" id="SECID0EEDAK"><title>Description.</title><p><bold>Perennials. Leaves</bold> mainly basal; <bold>ligules</bold> membranous. <bold>Inflorescence</bold> a panicle, lax and open to contracted and spikelike. <bold>Spikelets</bold> 1-flowered, disarticulating above the glumes, laterally compressed; <bold>glumes</bold> as long as the spikelet, equal or subequal, persisting on the plant after the florets have fallen; lower glume 1- or 3-veined; upper glume 1- (2-) or 3-veined; <bold>floret</bold> subequalling to equaling the apex of the glumes; <bold>lemmas</bold> membranaceous, often slightly thicker than the glumes, dorsally rounded, 3- or 5-veined, lateral veins not evident to distinct; <bold>paleas</bold> well-developed, reaching from (2/3) ¾ to subequaling the lemma, keels obscure to distinct, glabrous, usually smooth; <bold>calluses</bold> rounded, blunt, usually glabrous, or with two short lateral tufts of hairs to 0.5 mm long in some species, abaxially smooth; <bold>rachilla</bold> prolongation present, varying from rudimentary to 2/3 the floret in length, glabrous or sometimes with short strict hairs to 0.3 mm long emerging only from the apex, smooth or scaberulous. <bold>Flowers</bold> perfect; <bold>anthers</bold> 3 in number, 0.4–2.2 mm long. <bold>Caryopses</bold> hard.</p></tp:treatment-sec><ref-list><ref id="B13"><mixed-citation xmlns:xlink="http://www.w3.org/1999/xlink" xlink:type="simple"><person-group><name name-style="western"><surname>Hitchcock</surname><given-names>AS</given-names></name></person-group> (<year>1920</year>) The genera of grasses of the United States. United States Department of Agriculture: Bulletin (1915-23) 772: 1–302.</mixed-citation></ref></ref-list></tp:taxon-treatment>
