# Supplementary material for: Agrostis and Podagrostis (Agrostidinae, Poaceae) from páramos of Boyacá, Colombia: synoptic taxonomy including a key to Colombian species
Source: PhytoKeys. 2020 Jun 24;151:107–60. doi: 10.3897/phytokeys.151.50538 (PMC7329918; doi:10.3897/phytokeys.151.50538)
Supplement: XML Treatment for Podagrostis trichodes [file phytokeys.151.50538-treatment12.xml]

<!DOCTYPE tp:taxon-treatment
  PUBLIC "-//TaxonX//DTD Taxonomic Treatment Publishing DTD v0 20100105//EN" "tax-treatment-NSO.dtd">
<tp:taxon-treatment xmlns:tp="http://www.plazi.org/taxpub"><tp:treatment-meta><kwd-group><label>Taxon classification</label><kwd><named-content xmlns:xlink="http://www.w3.org/1999/xlink" content-type="kingdom">Plantae</named-content></kwd><kwd><named-content xmlns:xlink="http://www.w3.org/1999/xlink" content-type="order">Poales</named-content></kwd><kwd><named-content xmlns:xlink="http://www.w3.org/1999/xlink" content-type="family">Poaceae</named-content></kwd></kwd-group><mixed-citation publication-type="journal"><person-group><name><surname>Sylvester</surname><given-names>Steven P.</given-names></name><name><surname>Cuta-Alarcon</surname><given-names>Lia E.</given-names></name><name><surname>Bravo-Pedraza</surname><given-names>William J.</given-names></name><name><surname>Soreng</surname><given-names>Robert J.</given-names></name></person-group><article-title><italic><tp:taxon-name><tp:taxon-name-part taxon-name-part-type="genus" reg="Agrostis">Agrostis</tp:taxon-name-part></tp:taxon-name></italic> and <italic><tp:taxon-name><tp:taxon-name-part taxon-name-part-type="genus" reg="Podagrostis">Podagrostis</tp:taxon-name-part></tp:taxon-name></italic> (<tp:taxon-name><tp:taxon-name-part taxon-name-part-type="subtribe">Agrostidinae</tp:taxon-name-part></tp:taxon-name>, <tp:taxon-name><tp:taxon-name-part taxon-name-part-type="family">Poaceae</tp:taxon-name-part></tp:taxon-name>) from páramos of Boyacá, Colombia: synoptic taxonomy including a key to Colombian species</article-title><source>PhytoKeys</source><day>24</day><month>6</month><year>2020</year><volume>151</volume><fpage>107</fpage><lpage>160</lpage><pub-id pub-id-type="doi">10.3897/phytokeys.151.50538</pub-id></mixed-citation></tp:treatment-meta><tp:nomenclature><tp:taxon-name><object-id xmlns:xlink="http://www.w3.org/1999/xlink" content-type="arpha" xlink:type="simple">282FAA03-8E1D-5D69-B3DA-C5222B548A4B</object-id>
              <tp:taxon-name-part taxon-name-part-type="genus" reg="Podagrostis">Podagrostis</tp:taxon-name-part>
              <tp:taxon-name-part taxon-name-part-type="species" reg="trichodes">trichodes</tp:taxon-name-part>
            </tp:taxon-name><tp:taxon-authority>(Kunth) Sylvester &amp; Soreng, PhytoKeys 148: 42. 2020</tp:taxon-authority><xref ref-type="fig" rid="F11">Fig. 11</xref><tp:nomenclature-citation-list><tp:nomenclature-citation><tp:taxon-name>
                  <tp:taxon-name-part taxon-name-part-type="genus" reg="Vilfa">Vilfa</tp:taxon-name-part> <tp:taxon-name-part taxon-name-part-type="species" reg="trichodes">trichodes</tp:taxon-name-part></tp:taxon-name><comment>Kunth, Nov. Gen. Sp. [H.B.K.] 1: 139. 1816.</comment></tp:nomenclature-citation><tp:nomenclature-citation><tp:taxon-name>
                  <tp:taxon-name-part taxon-name-part-type="genus" reg="Agrostis">Agrostis</tp:taxon-name-part> <tp:taxon-name-part taxon-name-part-type="species" reg="trichodes">trichodes</tp:taxon-name-part></tp:taxon-name><comment>(Kunth) Roem. &amp; Schult., Syst. Veg. (ed. 15 bis) 2: 361. 1817.</comment></tp:nomenclature-citation><tp:nomenclature-citation><tp:taxon-name>
                  <tp:taxon-name-part taxon-name-part-type="genus" reg="Aira">Aira</tp:taxon-name-part> <tp:taxon-name-part taxon-name-part-type="species" reg="trichodes">trichodes</tp:taxon-name-part></tp:taxon-name><comment>(Kunth) Spreng., Syst. Veg., ed. 16 [Sprengel] 1: 276. 1824.</comment></tp:nomenclature-citation><tp:nomenclature-citation><tp:taxon-name>
                  <tp:taxon-name-part taxon-name-part-type="genus" reg="Agrostis"/>
                  <tp:taxon-name-part taxon-name-part-type="species" reg="bogotensis"/>
                </tp:taxon-name><comment>= <tp:taxon-name><tp:taxon-name-part taxon-name-part-type="genus" reg="Agrostis">Agrostis</tp:taxon-name-part> <tp:taxon-name-part taxon-name-part-type="species" reg="bogotensis">bogotensis</tp:taxon-name-part></tp:taxon-name> Hack., Repert. Spec. Nov. Regni Veg. 8: 518. 1910. Type: Colombia. S. Cristobal prope Bogota [près de Bogota], [2500–3000 m alt.], 13 July 1908, <italic>F. Apolliniaire s.n.</italic> (holotype: W (W19160027256 [image!]); isotypes: BM (BM000938528 [image!]), MPU (MPU027104 [image!]), SI (SI000495 [image!] fragm. ex US), US (US75365 fragm.)). </comment></tp:nomenclature-citation></tp:nomenclature-citation-list></tp:nomenclature><tp:treatment-sec sec-type="material" id="SECID0EAHAK"><title>Type.</title><p>Peru. Crescit in crepidinibus Andium Peruvianum justa Montan, Santa Cruz et Guambos, alt. 1350 hexap. [2469 m alt.], floret Augusto, <italic>F.W.H.A. Humboldt &amp; A.J.A. Bonpland s.n.</italic> (holotype: P; isotypes: HAL (HAL0106929 [image!]), US (US75364! fragm. ex P)).</p></tp:treatment-sec><tp:treatment-sec sec-type="description" id="SECID0EIHAK"><title>Description.</title><p><bold>Perennial herbs</bold>, forming short dense tufts, with the basal mats reaching c. 4–11 cm tall and inflorescences well-exerted from the basal foliage. <bold>Tillers</bold> intravaginal, without cataphylls. <bold>Culms</bold> 7–20(–30) cm tall, erect, simple, delicate, with 0(−1) nodes exerted at flowering, smooth. <bold>Leaves</bold> mostly basal, glabrous, finely to densely scabrous; <bold>ligules</bold> 0.7–1.7(–2.5) mm long, of basal leaves and tillers 0.7–1.2 mm long, of upper culm leaves generally longer, truncate to obtuse, slightly to usually strongly decurrent with the sheath, abaxial surface smooth or rarely scaberulous; <bold>blades</bold> 1–4 cm long, 0.3–0.4 mm wide in diameter, involute or convolute, acicular to capillaceous and filiform, usually curved, rigid, apices acute. <bold>Panicles</bold> 2–5(–6) cm long, 1–2(–3) cm wide, lax and open, ovoid, slightly to usually greatly exerted from the basal foliage, lateral branches with spikelets in the distal 1/3, the lower 2/3 naked, long, ascending to patent, not held close to the central inflorescence axis, central axis and panicle branches usually scaberulous or sometimes smooth; <bold>pedicels</bold> 1–2 mm long, usually longer than the length of the spikelets, not or slightly dilated at their apex, smooth to usually lightly scabrous. <bold>Spikelets</bold> 1–1.5 mm long; <bold>glumes</bold> equal or subequal, the lower often slightly longer than the upper, 1-veined, keels scabrous just in the distal 1/3 to throughout their length, surfaces smooth a scabrous distally, apices obtuse to acute; <bold>floret</bold> almost equaling the length of the glumes or slightly shorter; <bold>calluses</bold> glabrous; <bold>lemmas</bold> 1–1.5 mm long, glabrous, moderately to densely scabrous (‘smooth’ possibly mentioned by <xref ref-type="bibr" rid="B39">Tovar 1993</xref>!), sometimes granulose, apex obtuse, faintly to strongly 5-veined, awn lacking or to 0.5 mm long, straight, inserted medially or in the upper half of the lemma, not surpassing the glumes; <bold>paleas</bold> (0.7–)0.9–1.3 mm long, usually reaching from ¾ to subequaling the lemma, less often reaching 2/3 the length of the lemma; <bold>rachilla</bold> usually prolonged from the base of the floret (sometimes lacking in a small number of spikelets within the inflorescence), 0.2–0.5 mm long, glabrous, smooth to scabrous; <bold>anthers</bold> 0.4–1 mm long.</p><fig id="F11" position="float" orientation="portrait"><object-id xmlns:xlink="http://www.w3.org/1999/xlink" content-type="doi" xlink:type="simple">10.3897/phytokeys.151.50538.figure11</object-id><object-id xmlns:xlink="http://www.w3.org/1999/xlink" content-type="arpha" xlink:type="simple">349DE475-0B35-59B3-ADBA-F02B6CD6AD1A</object-id><label>Figure 11.</label><caption><p><italic><tp:taxon-name><tp:taxon-name-part taxon-name-part-type="genus" reg="Podagrostis">Podagrostis</tp:taxon-name-part> <tp:taxon-name-part taxon-name-part-type="species" reg="trichodes">trichodes</tp:taxon-name-part></tp:taxon-name></italic><bold>A</bold> spikelet, lateral view with floret detached and raised above the glumes, rachilla prolongation indicated by an arrow <bold>B</bold> floret, lateral view, rachilla prolongation indicated by an arrow <bold>C</bold> whole plant. Images: <bold>A</bold>, <bold>B</bold> Rodríguez (UPTC 22204), <bold>C</bold> Cuta-Alarcon 362 (FMB).</p></caption><graphic xmlns:xlink="http://www.w3.org/1999/xlink" xlink:href="phytokeys-151-107-g011.jpg" position="float" orientation="portrait" xlink:type="simple" id="oo_424849.jpg"><uri content-type="original_file" xlink:type="simple">https://binary.pensoft.net/fig/424849</uri></graphic></fig></tp:treatment-sec><tp:treatment-sec sec-type="distribution" id="SECID0EWJAK"><title>Distribution and ecology.</title><p>Colombia, Ecuador?, Peru, Venezuela, 2800–4500 m alt. Relatively humid high-Andean puna grasslands of southern and central Peru and páramo grasslands of Ecuador, Colombia and Venezuela. May also occur in Bolivia according to <xref ref-type="bibr" rid="B39">Tovar (1993)</xref>, although no specimens have been verified. No specimens have been verified from Ecuador, although it is mentioned to occur there (<xref ref-type="bibr" rid="B14">Hitchcock 1927</xref>; <xref ref-type="bibr" rid="B39">Tovar 1993</xref>; <xref ref-type="bibr" rid="B18">Jørgensen and Ulloa-Ulloa 1994</xref>; <xref ref-type="bibr" rid="B17">Jørgensen and León-Yánez 1999</xref>; <xref ref-type="bibr" rid="B20">Luteyn 1999</xref>). A common element in moderately grazed areas and path-sides of Boyacán páramo.</p></tp:treatment-sec><tp:treatment-sec sec-type="material" id="SECID0EUKAK"><title>Other specimens examined.</title><p>See <xref ref-type="bibr" rid="B37">Sylvester et al. (2020)</xref>.</p></tp:treatment-sec><tp:treatment-sec sec-type="notes" id="SECID0E5KAK"><title>Notes.</title><p>The combination of open panicle, spikelets &lt; 1.5 mm long, florets which subequal the apex of the glumes, a palea reaching from (2/3) ¾ to subequaling the lemma, lemmas awnless or with a short (&lt; 0.5 mm long) straight awn inserted in the upper ½ of the lemma, and a short glabrous rachilla prolongation emerging from under the palea are diagnostic for this species. The rachilla prolongation (Fig. <xref ref-type="fig" rid="F11">11</xref>, indicated by arrows) is sometimes difficult to see if it is tucked between the flanges of the palea, and so spikelet dissection is necessary. All species of <italic><tp:taxon-name><tp:taxon-name-part taxon-name-part-type="genus" reg="Podagrostis">Podagrostis</tp:taxon-name-part></tp:taxon-name></italic> from Colombia have involute or convolute leaf blades that can easily separate them from species of <italic><tp:taxon-name><tp:taxon-name-part taxon-name-part-type="genus" reg="Agrostis">Agrostis</tp:taxon-name-part></tp:taxon-name></italic> with well-developed paleas.</p></tp:treatment-sec><tp:treatment-sec sec-type="Similar species" id="SECID0EWLAK"><title>Similar species.</title><p>Aside from <italic><tp:taxon-name><tp:taxon-name-part taxon-name-part-type="genus" reg="Podagrostis">Podagrostis</tp:taxon-name-part> <tp:taxon-name-part taxon-name-part-type="species" reg="bacillata">bacillata</tp:taxon-name-part></tp:taxon-name></italic> (Hack.) Sylvester &amp; Soreng and <italic><tp:taxon-name><tp:taxon-name-part taxon-name-part-type="genus" reg="Podagrostis">P.</tp:taxon-name-part> <tp:taxon-name-part taxon-name-part-type="species" reg="exserta">exserta</tp:taxon-name-part></tp:taxon-name></italic> (Swallen) Sylvester &amp; Soreng that are found in Central America (see <xref ref-type="bibr" rid="B37">Sylvester et al. 2020</xref>), <italic><tp:taxon-name><tp:taxon-name-part taxon-name-part-type="genus" reg="Podagrostis">P.</tp:taxon-name-part> <tp:taxon-name-part taxon-name-part-type="species" reg="trichodes">trichodes</tp:taxon-name-part></tp:taxon-name></italic> could possibly be mistaken for shorter plants of <italic><tp:taxon-name><tp:taxon-name-part taxon-name-part-type="genus" reg="Agrostis">A.</tp:taxon-name-part> <tp:taxon-name-part taxon-name-part-type="species" reg="perennans">perennans</tp:taxon-name-part></tp:taxon-name></italic> which can have short spikelets as small as 1.8 mm long. <italic><tp:taxon-name><tp:taxon-name-part taxon-name-part-type="genus" reg="Agrostis">Agrostis</tp:taxon-name-part> <tp:taxon-name-part taxon-name-part-type="species" reg="perennans">perennans</tp:taxon-name-part></tp:taxon-name></italic> s.l. has florets which usually do not reach past ¾ the length of the glumes, a minute palea less than ¼ the length of the lemma, and lacks a rachilla prolongation.</p></tp:treatment-sec><ref-list><ref id="B39"><mixed-citation xmlns:xlink="http://www.w3.org/1999/xlink" xlink:type="simple"><person-group><name name-style="western"><surname>Tovar</surname><given-names>O</given-names></name></person-group> (<year>1993</year>) <article-title>Las Gramíneas (<tp:taxon-name><tp:taxon-name-part taxon-name-part-type="family">Poaceae</tp:taxon-name-part></tp:taxon-name>) del Perú.</article-title><source>Ruizia</source><volume>13</volume>: <fpage>1</fpage>–<lpage>480</lpage>.</mixed-citation></ref><ref id="B14"><mixed-citation xmlns:xlink="http://www.w3.org/1999/xlink" xlink:type="simple"><person-group><name name-style="western"><surname>Hitchcock</surname><given-names>AS</given-names></name></person-group> (<year>1927</year>) <article-title>The grasses of Ecuador, Peru, and Bolivia.</article-title><source>Contributions from the United States National Herbarium</source><volume>24</volume>(<issue>8</issue>): <fpage>291</fpage>–<lpage>556</lpage>.</mixed-citation></ref><ref id="B18"><mixed-citation xmlns:xlink="http://www.w3.org/1999/xlink" xlink:type="simple"><person-group><name name-style="western"><surname>Jørgensen</surname><given-names>PM</given-names></name><name name-style="western"><surname>Ulloa-Ulloa</surname><given-names>C</given-names></name></person-group> (<year>1994</year>) <article-title>Seed plants of the high Andes of Ecuador: A checklist.</article-title><source>AAU Reports</source><volume>34</volume>: <fpage>1</fpage>–<lpage>443</lpage>.</mixed-citation></ref><ref id="B17"><mixed-citation xmlns:xlink="http://www.w3.org/1999/xlink" xlink:type="simple"><person-group><name name-style="western"><surname>Jørgensen</surname><given-names>PM</given-names></name><name name-style="western"><surname>León-Yánez</surname><given-names>S [Eds]</given-names></name></person-group> (<year>1999</year>) <article-title>Catalogue of the Vascular Plants of Ecuador.</article-title><source>Monographs in Systematic Botany from the Missouri Botanical Garden</source><volume>75</volume>: <fpage>1</fpage>–<lpage>1181</lpage>.</mixed-citation></ref><ref id="B20"><mixed-citation xmlns:xlink="http://www.w3.org/1999/xlink" xlink:type="simple"><person-group><name name-style="western"><surname>Luteyn</surname><given-names>JL</given-names></name></person-group> (<year>1999</year>) <article-title>Páramos, a checklist of plant diversity, geographical distribution, and botanical literature.</article-title><source>Memoirs of the New York Botanical Garden</source><volume>84</volume>: <fpage>1</fpage>–<lpage>278</lpage>.</mixed-citation></ref><ref id="B37"><mixed-citation xmlns:xlink="http://www.w3.org/1999/xlink" xlink:type="simple"><person-group><name name-style="western"><surname>Sylvester</surname><given-names>SP</given-names></name><name name-style="western"><surname>Peterson</surname><given-names>PM</given-names></name><name name-style="western"><surname>Romaschenko</surname><given-names>K</given-names></name><name name-style="western"><surname>Bravo-Pedraza</surname><given-names>WJ</given-names></name><name name-style="western"><surname>Cuta-Alarcon</surname><given-names>LE</given-names></name><name name-style="western"><surname>Soreng</surname><given-names>RJ</given-names></name></person-group> (<year>2020</year>) <article-title>New combinations and updated descriptions in <italic><tp:taxon-name><tp:taxon-name-part taxon-name-part-type="genus">Podagrostis</tp:taxon-name-part></tp:taxon-name></italic> (<tp:taxon-name><tp:taxon-name-part taxon-name-part-type="subtribe">Agrostidinae</tp:taxon-name-part></tp:taxon-name>: <tp:taxon-name><tp:taxon-name-part taxon-name-part-type="family">Poaceae</tp:taxon-name-part></tp:taxon-name>) from the Neotropics and Mexico.</article-title><source>PhytoKeys</source><volume>148</volume>: <fpage>21</fpage>–<lpage>50</lpage>. <ext-link xlink:type="simple" ext-link-type="doi" xlink:href="10.3897/phytokeys.148.50042">https://doi.org/10.3897/phytokeys.148.50042</ext-link></mixed-citation></ref></ref-list></tp:taxon-treatment>
