# Supplementary material for: Agrostis and Podagrostis (Agrostidinae, Poaceae) from páramos of Boyacá, Colombia: synoptic taxonomy including a key to Colombian species
Source: PhytoKeys. 2020 Jun 24;151:107–60. doi: 10.3897/phytokeys.151.50538 (PMC7329918; doi:10.3897/phytokeys.151.50538)
Supplement: XML Treatment for Agrostis scabrifolia [file phytokeys.151.50538-treatment15.xml]

<!DOCTYPE tp:taxon-treatment
  PUBLIC "-//TaxonX//DTD Taxonomic Treatment Publishing DTD v0 20100105//EN" "tax-treatment-NSO.dtd">
<tp:taxon-treatment xmlns:tp="http://www.plazi.org/taxpub"><tp:treatment-meta><kwd-group><label>Taxon classification</label><kwd><named-content xmlns:xlink="http://www.w3.org/1999/xlink" content-type="kingdom">Plantae</named-content></kwd><kwd><named-content xmlns:xlink="http://www.w3.org/1999/xlink" content-type="order">Poales</named-content></kwd><kwd><named-content xmlns:xlink="http://www.w3.org/1999/xlink" content-type="family">Poaceae</named-content></kwd></kwd-group><mixed-citation publication-type="journal"><person-group><name><surname>Sylvester</surname><given-names>Steven P.</given-names></name><name><surname>Cuta-Alarcon</surname><given-names>Lia E.</given-names></name><name><surname>Bravo-Pedraza</surname><given-names>William J.</given-names></name><name><surname>Soreng</surname><given-names>Robert J.</given-names></name></person-group><article-title><italic><tp:taxon-name><tp:taxon-name-part taxon-name-part-type="genus" reg="Agrostis">Agrostis</tp:taxon-name-part></tp:taxon-name></italic> and <italic><tp:taxon-name><tp:taxon-name-part taxon-name-part-type="genus" reg="Podagrostis">Podagrostis</tp:taxon-name-part></tp:taxon-name></italic> (<tp:taxon-name><tp:taxon-name-part taxon-name-part-type="subtribe">Agrostidinae</tp:taxon-name-part></tp:taxon-name>, <tp:taxon-name><tp:taxon-name-part taxon-name-part-type="family">Poaceae</tp:taxon-name-part></tp:taxon-name>) from páramos of Boyacá, Colombia: synoptic taxonomy including a key to Colombian species</article-title><source>PhytoKeys</source><day>24</day><month>6</month><year>2020</year><volume>151</volume><fpage>107</fpage><lpage>160</lpage><pub-id pub-id-type="doi">10.3897/phytokeys.151.50538</pub-id></mixed-citation></tp:treatment-meta><tp:nomenclature><tp:taxon-name><object-id xmlns:xlink="http://www.w3.org/1999/xlink" content-type="arpha" xlink:type="simple">C7F8480B-2256-5A52-A016-705333DB395B</object-id>
              <tp:taxon-name-part taxon-name-part-type="genus" reg="Agrostis">Agrostis</tp:taxon-name-part>
              <tp:taxon-name-part taxon-name-part-type="species" reg="scabrifolia">scabrifolia</tp:taxon-name-part>
            </tp:taxon-name><tp:taxon-authority>Swallen, Contr. U.S. Natl. Herb. 29 (6): 264. 1949</tp:taxon-authority></tp:nomenclature><tp:treatment-sec sec-type="material" id="SECID0EH3AK"><title>Type.</title><p>Colombia. Norte de Santander: Collected on páramo de Tama, above Cueva, 3100–3200 m alt., 27 Oct. 1941, J. Cuatrecasas, R.E. Schultes, &amp; E. Smith 12608 (holotype: US (US1850358)).</p></tp:treatment-sec><tp:treatment-sec sec-type="notes" id="SECID0EM3AK"><title>Notes.</title><p>Only known from the type, which was collected in the Cordillera Oriental, in Departamento Norte de Santander that is not too far from Departamento Boyacá and so may possibly occur there. The holotype was out on loan at the time of writing this publication to help clarify its identity. The open panicle and spikelets with palea minute or absent and lemmas with a well-developed dorsally inserted awn are very distinct characteristics which would place the species close to <italic><tp:taxon-name><tp:taxon-name-part taxon-name-part-type="genus" reg="Agrostis">A.</tp:taxon-name-part> <tp:taxon-name-part taxon-name-part-type="species" reg="mertensii">mertensii</tp:taxon-name-part></tp:taxon-name></italic>. The species is mentioned to have scabrous culms, at least below the nodes, scaberulous sheaths and scabrous leaf blades while <italic><tp:taxon-name><tp:taxon-name-part taxon-name-part-type="genus" reg="Agrostis">A.</tp:taxon-name-part> <tp:taxon-name-part taxon-name-part-type="species" reg="mertensii">mertensii</tp:taxon-name-part></tp:taxon-name></italic> is generally smooth or only scaberulous in the leaf blade adaxial surface and margin. The leaf blades are also mentioned to be stiff and erect while those of <italic><tp:taxon-name><tp:taxon-name-part taxon-name-part-type="genus" reg="Agrostis">A.</tp:taxon-name-part> <tp:taxon-name-part taxon-name-part-type="species" reg="mertensii">mertensii</tp:taxon-name-part></tp:taxon-name></italic> are generally lax and soft.</p></tp:treatment-sec></tp:taxon-treatment>
